# Supplementary material for: Master corepressor inactivation through multivalent SLiM-induced polymerization mediated by the oncogene suppressor RAI2
Source: Nat Commun. 2024 Jun 19;15:5241. doi: 10.1038/s41467-024-49488-3 (PMC11187106; doi:10.1038/s41467-024-49488-3)
Supplement: Supplementary file 13 — Source Data [file 41467_2024_49488_MOESM13_ESM.xlsx]

## Sheet: Figure 1b
Wavelength (nm)	CtBP1	RAI2(WT, 303-465)	CtBP1/RAI2(WT, 303-465)
290	-49.8215	-160.611	-39.7207
289	-48.9631	-315.178	-43.9427
288	-6.60979	-224.94	-34.9794
287	-32.4414	-229.512	-34.3708
286	-6.3076	-262.985	-37.0686
285	-24.6251	-166.175	-40.2367
284	-20.7624	-210.437	-41.1024
283	-21.0562	-140.024	-40.8769
282	-23.6673	-212.501	-39.1409
281	-10.6563	-283.973	-34.6053
280	-10.6493	-134.703	-32.5705
279	-17.4302	-261.49	-30.0399
278	-22.4742	-240.128	-29.8499
277	-5.24674	-203.438	-30.05
276	-10.9182	-338.159	-30.9848
275	3.93231	-183.095	-29.9841
274	-20.6563	-96.1407	-25.7397
273	2.36621	-220.177	-21.6352
272	13.9062	-110.404	-16.1445
271	18.0671	-306.453	-11.3067
270	30.4764	-240.262	-5.69045
269	17.9983	-311.052	-0.42794
268	41.5576	-193.921	5.57915
267	40.066	-142.601	8.83815
266	36.289	-134.758	8.3148
265	48.6779	-292.994	8.99553
264	49.8705	-172.779	6.69861
263	35.9282	-126.735	7.01179
262	29.6535	-291.566	9.48926
261	59.0623	-232.658	15.5543
260	36.7924	-361.244	16.7453
259	48.3153	-107.295	20.3936
258	43.0252	-357.128	15.1464
257	53.2944	-310.92	11.3305
256	35.2108	-362.624	4.57708
255	16.4023	-338.189	-1.00491
254	30.6708	-282.241	-16.1497
253	-5.17365	-342.926	-24.6751
252	-9.47413	-365.096	-40.6002
251	-6.19999	-446.887	-59.1126
250	-40.2945	-453.646	-87.2882
249	-58.3869	-428.332	-123.087
248	-124.558	-529.282	-171.772
247	-137.11	-666.685	-232.808
246	-220.727	-683.849	-314.287
245	-318.838	-858.651	-416.972
244	-424.928	-997.786	-541.761
243	-545.508	-1166.73	-702.819
242	-692.956	-1305.88	-891.669
241	-934.08	-1451.23	-1117.33
240	-1142.58	-1838.04	-1388.55
239	-1450.17	-2100.94	-1697.86
238	-1772.9	-2227.48	-2049.46
237	-2127.05	-2741.22	-2458.53
236	-2577.68	-3009.4	-2919.31
235	-3052.35	-3279.9	-3416.05
234	-3601.15	-3666.47	-3966.57
233	-4149.23	-4062.17	-4545.44
232	-4771.11	-4363.94	-5153.34
231	-5383.83	-4600.98	-5764.96
230	-5993.32	-4893.4	-6377.54
229	-6580.22	-5324.07	-6950.05
228	-7122.08	-5411.57	-7468.15
227	-7576.6	-5657.8	-7910.7
226	-7903.1	-5874.44	-8263.81
225	-8180.43	-5969.42	-8521.5
224	-8319.51	-6300.96	-8701.97
223	-8393.29	-6320.51	-8817
222	-8420.44	-6469.84	-8870.98
221	-8394.73	-6743.46	-8887.01
220	-8318.81	-6846.46	-8867.47
219	-8130.55	-7326.73	-8813.45
218	-8011.33	-7645.66	-8787.93
217	-7831.56	-7900.59	-8782.5
216	-7686.55	-8551.04	-8819.51
215	-7490.51	-9331.77	-8873.43
214	-7288.61	-10100.5	-8977.92
213	-7107.91	-11092.5	-9139.37
212	-6989.56	-12404.9	-9413.19
211	-6889.72	-13926.2	-9779.12
210	-6811.21	-15530.9	-10192.5
209	-6579.63	-17388.7	-10569.9
208	-6174.14	-19535.6	-10866.1
207	-5430.17	-21485.6	-10978.4
206	-4318.93	-23568.4	-10744.5
205	-2954.78	-25489.8	-10467.9
204	-1387.35	-27352.5	-10021.8
203	331.713	-28793.7	-9299.26
202	2107.57	-30064.2	-8196.95
201	4026.98	-30624.6	-6635.72
200	6053.28	-30696.4	-4670.19
199	8123.15	-30089.1	-2857.66
198	10066.3	-29331.4	-1809.48
197	11822	-27903	-1062.51
196	12797.4	-25857.8	-559.703
195	13376.7	-23868.6	19.9039
194	13638.8	-21401.7	420.605
193	13612	-18802.8	1147.1
192	13128.3	-16163.3	1092.18
191	12464.1	-13148.3	1255.44
190	11521.4	-11121.6	1174.98
189	10045.3	-8781.02	1491.46
188	9103.88	-6227.14	1178.31
187	7859.6	-4654.61	1656.2
186	6686.73	-3332.65	1531.31
185	5810.2	-2900.99	1943.69
184	4664.77	-1044.19	2162.88
183	3902.55	-1655.9	2698.06
182	3213.51	348.499	2590.3
181	2908.69	-4646.23	1490.51
180	752.744	-467.102	-1716.38

## Sheet: Figure 1d
	Kd	Positive_Kd	Negative_Kd
WT	1.088	0.218	0.126
M1	5.53	1.002	0.578
M2	3.866	0.462	0.267
	Stoichiometry	Positive_S	Negative_S
WT	0.419667	0.040501	0.0233833
M1	0.784667	0.0178979	0.0103333
M2	0.835667	0.193019	0.11144

## Sheet: Figure 1h
not adjusted	residues	normalized	normalized M1	normalized M2	wt-M2	wt-M1
		I21/I13	I11/I25	I23/I15
		WT	M1	M2
1
2
3	M3N-HN	0.528	0.511927	0.345987	0.182013	0.0160727
4	D4N-HN	0.333	0.283946	0.115269	0.217731	0.0490543
5	S5N-HN	0.315	0.338161	0.217399	0.0976014	-0.0231613
6	R6N-HN	0.288	0.338621	0.199226	0.0887745	-0.050621
7					0	0
8	T8N-HN	0.347	0.409277	0.0979512	0.249049	-0.0622766
9	V9N-HN	0.236	0.229285	0.0833004	0.1527	0.00671486
10	I10N-HN	0.189	0.230964	0.0686829	0.120317	-0.0419645
11	K11N-HN	0.191	0.240984	0.0640585	0.126942	-0.049984
12	M12N-HN	0.271	0.222953	0.107811	0.163189	0.0480472
13	G13N-HN	0.243	0.578808	0.197429	0.0455713	-0.335808
14	S14N-HN	0.513	0.842788	0.55484	-0.04184	-0.329788
15	E15N-HN	0.457	0.5415	0.347744	0.109256	-0.0844999
16	N16N-HN	0.446	0.795252	0.381697	0.0643029	-0.349252
17	E17N-HN	0.506	0.841861	0.204582	0.301418	-0.335861
18	A18N-HN	0.176	0.309554	0.0791613	0.0968387	-0.133554
19	L19N-HN	0.21	0.342524	0.0910646	0.118935	-0.132524
20	D20N-HN	0.202	0.321404	0.0964197	0.10558	-0.119404
21	L21N-HN	0.236	0.305383	0.0767926	0.159207	-0.0693828
22	S22N-HN	0.281	0.311291	0.180632	0.100368	-0.030291
23	M23N-HN	0.226	0.337187	0.0563632	0.169637	-0.111187
24	K24N-HN	0.53	0.346032	0.249473	0.280527	0.183968
25	S25N-HN	0.223	0.33104	0.0900327	0.132967	-0.10804
26	V26N-HN	0.312	0.306935	0.133624	0.178376	0.00506483
27					0	0
28	W28N-HN	0.156	0.1446	0.0593435	0.0966565	0.0114005
29	L29N-HN	0.204	0.228144	0.0846511	0.119349	-0.0241443
30	K30N-HN	0.263	0.250999	0.157899	0.105101	0.012001
31	A31N-HN	0.333	0.269636	0.210709	0.122291	0.0633638
32	G32N-HN	0.33	0.333258	0.266959	0.0630406	-0.00325833
33	E33/Y63N-HN	0.799	0.860014	0.820747	-0.0217466	-0.0610143
34	V34N-HN	0.693	0.647745	0.615323	0.0776769	0.045255
35	S35N-HN	0.765	0.787078	0.552803	0.212197	-0.0220776
36					0	0
37					0	0
38	I38N-HN	0.651	0.573473	0.570974	0.0800265	0.0775266
39	F39N-HN	0.66	0.50742	0.622469	0.037531	0.15258
40	Q40N-HN	0.607	0.430069	0.728861	-0.121861	0.176931
41	E41N-HN	0.644	0.470988	0.798825	-0.154825	0.173012
42	D42N-HN	0.554	0.328384	0.832746	-0.278746	0.225616
43	A43N-HN	0.334	0.14242	0.702841	-0.368841	0.19158
44	A44N-HN	0.35	0.139063	0.716371	-0.366371	0.210937
45	L45N-HN	0.345	0.109647	0.698594	-0.353594	0.235353
46	D46N-HN	0.453	0.170499	0.745155	-0.292155	0.282501
47	L47N-HN	0.387	0.129829	0.651093	-0.264093	0.257171
48	S48N-HN	0.329	0.144478	0.648677	-0.319677	0.184522
49	V49N-HN	0.247	0.112554	0.487406	-0.240406	0.134446
50	A50N-HN	0.346	0.160351	0.484945	-0.138945	0.185649
51	A51N-HN	0.377	0.172156	0.698606	-0.321606	0.204844
52	H52N-HN	0.546	0.285557	0.529847	0.0161529	0.260443
53	R53N-HN	0.834	0.409754	0.522362	0.311638	0.424246
54	K54N-HN	0.599	0.582853	0.513389	0.0856114	0.0161471
55	S55N-HN	0.783	0.629038	0.518153	0.264847	0.153962
56	E56N-HN	0.625	0.630291	0.49981	0.12519	-0.00529101
57					0	0
58					0	0
59					0	0
60	E60N-HN	0.83	0.836624	0.887568	-0.0575682	-0.00662404
61	T61N-HN	0.818	0.817453	0.797646	0.0203544	0.000546543
62	L62N-HN	0.906	0.942046	0.911189	-0.00518871	-0.0360463
63	E33/Y63N-HN	0.799	0.860014	0.820747	-0.0217466	-0.0610143
64	D64N-HN	1	1	1	0	0
Average		0.451382	0.425893	0.42175		0.0254888
Normalize	side chain	1.05985
	W28scN-HN	0.178	#DIV/0!	0.0986556

## Sheet: Figure 2a
Volume (ml)	CtBP1	RAI2(WT, 303-465)	CtBP1/RAI2(WT, 303-465)	CtBP1/RAI2(M1, 303-465)	CtBP1/RAI2(M2, 303-465)	Normalized	Volume (ml)	CtBP1	RAI2(WT, 303-465)	CtBP1/RAI2(WT, 303-465)	CtBP1/RAI2(M1, 303-465)	CtBP1/RAI2(M2, 303-465)
0.000484	0.077724	-0.04196	0.030041	-0.06104	-0.12159		0.000484	0.00960904	0.92436	0.0129792	0.0911693	0.228224
0.000984	0.070095	-0.03386	0.034332	-0.06437	-0.09918		0.000984	0.00836921	0.926769	0.0137737	0.0907719	0.230802
0.001484	0.071526	-0.03481	0.034332	-0.06628	-0.08345		0.001484	0.00860177	0.926487	0.0137737	0.0905439	0.232612
0.001984	0.083447	-0.04768	0.020981	-0.05388	-0.06676		0.001984	0.0105391	0.92266	0.0113015	0.0920238	0.234532
0.002484	0.096798	-0.06819	0.001907	-0.04435	-0.06676		0.002484	0.0127089	0.916561	0.00776942	0.0931612	0.234532
0.002984	0.109196	-0.09203	-0.01669	-0.04816	-0.08488		0.002984	0.0147237	0.909471	0.0043257	0.0927065	0.232447
0.003484	0.123024	-0.11444	-0.01717	-0.06104	-0.11349		0.003484	0.016971	0.902807	0.00423682	0.0911693	0.229155
0.003984	0.132561	-0.12112	-0.00381	-0.06628	-0.14067		0.003984	0.0185209	0.900821	0.00671077	0.0905439	0.226028
0.004484	0.134945	-0.11158	0.014782	-0.06199	-0.15593		0.004484	0.0189083	0.903658	0.0101536	0.0910559	0.224273
0.004984	0.127316	-0.09203	0.039577	-0.06008	-0.16642		0.004984	0.0176685	0.909471	0.014745	0.0912839	0.223066
0.005484	0.11301	-0.072	0.068665	-0.05198	-0.16928		0.005484	0.0153436	0.915428	0.0201314	0.0922506	0.222737
0.005984	0.096798	-0.04959	0.094414	-0.03862	-0.16451		0.005984	0.0127089	0.922092	0.0248995	0.0938451	0.223286
0.006484	0.088215	-0.02813	0.107765	-0.02003	-0.1502		0.006484	0.011314	0.928473	0.0273717	0.0960638	0.224932
0.006984	0.089169	-0.01383	0.114441	-0.01049	-0.13304		0.006984	0.011469	0.932725	0.028608	0.0972024	0.226906
0.007484	0.09203	-0.00858	0.118256	-0.01287	-0.12112		0.007484	0.011934	0.934287	0.0293144	0.0969183	0.228278
0.007984	0.095844	-0.00763	0.11158	-0.01526	-0.11969		0.007984	0.0125538	0.934569	0.0280782	0.0966331	0.228442
0.008484	0.101566	-0.01049	0.09346	-0.01812	-0.12255		0.008484	0.0134837	0.933719	0.0247228	0.0962918	0.228113
0.008984	0.112534	-0.0205	0.081539	-0.02289	-0.11969		0.008984	0.0152662	0.930742	0.0225153	0.0957225	0.228442
0.009484	0.12207	-0.03719	0.079155	-0.0329	-0.1173		0.009484	0.0168159	0.925779	0.0220739	0.0945278	0.228717
0.009984	0.130177	-0.05722	0.079632	-0.04387	-0.1235		0.009984	0.0181335	0.919823	0.0221622	0.0932185	0.228004
0.010484	0.137329	-0.07582	0.078678	-0.04816	-0.13971		0.010484	0.0192958	0.914292	0.0219855	0.0927065	0.226139
0.010984	0.13876	-0.08869	0.085831	-0.0515	-0.15068		0.010984	0.0195283	0.910465	0.0233101	0.0923079	0.224877
0.011484	0.14019	-0.09394	0.100613	-0.05198	-0.1564		0.011484	0.0197607	0.908903	0.0260474	0.0922506	0.224219
0.011984	0.141621	-0.10204	0.104904	-0.04959	-0.16117		0.011984	0.0199933	0.906495	0.026842	0.0925359	0.22367
0.012484	0.141144	-0.11444	0.09203	-0.04244	-0.16689		0.012484	0.0199158	0.902807	0.024458	0.0933892	0.223012
0.012984	0.14019	-0.12779	0.07391	-0.03576	-0.16499		0.012984	0.0197607	0.898838	0.0211026	0.0941864	0.22323
0.013484	0.143528	-0.14019	0.057697	-0.03672	-0.1502		0.013484	0.0203032	0.89515	0.0181004	0.0940719	0.224932
0.013984	0.156403	-0.1502	0.03767	-0.04148	-0.13399		0.013984	0.0223956	0.892174	0.0143919	0.0935038	0.226797
0.014484	0.1688	-0.15783	0.007629	-0.05341	-0.12445		0.014484	0.0244103	0.889905	0.00882899	0.0920799	0.227894
0.014984	0.172615	-0.15211	-0.02146	-0.072	-0.12732		0.014984	0.0250303	0.891606	0.00344242	0.0898612	0.227564
0.015484	0.176907	-0.13399	-0.03624	-0.09394	-0.13304		0.015484	0.0257278	0.896994	0.000705519	0.0872427	0.226906
0.015984	0.179768	-0.11539	-0.04005	-0.10681	-0.1421		0.015984	0.0261927	0.902525	0	0.0857067	0.225864
0.016484	0.179291	-0.09489	-0.03958	-0.10872	-0.15593		0.016484	0.0261152	0.908621	8.70326e-05	0.0854788	0.224273
0.016984	0.17643	-0.0782	-0.03862	-0.10729	-0.17548		0.016984	0.0256503	0.913584	0.000264801	0.0856494	0.222023
0.017484	0.1688	-0.06485	-0.02909	-0.103	-0.19789		0.017484	0.0244103	0.917554	0.00202953	0.0861614	0.219445
0.017984	0.159264	-0.06199	-0.01192	-0.09155	-0.22078		0.017984	0.0228605	0.918404	0.00520899	0.087528	0.216812
0.018484	0.139713	-0.06247	0	-0.08106	-0.24366		0.018484	0.0196832	0.918261	0.00741629	0.0887799	0.214179
0.018984	0.120163	-0.05674	0.003338	-0.07868	-0.2594		0.018984	0.016506	0.919965	0.0080344	0.089064	0.212368
0.019484	0.098228	-0.04768	0.002384	-0.08392	-0.26798		0.019484	0.0129413	0.92266	0.00785775	0.0884386	0.211381
0.019984	0.071049	-0.04196	0.012875	-0.08154	-0.2656		0.019984	0.00852425	0.92436	0.00980042	0.0887227	0.211655
0.020484	0.045776	-0.0391	0.033855	-0.06962	-0.25225		0.020484	0.004417	0.925211	0.0136854	0.0901453	0.213191
0.020984	0.027657	-0.04053	0.05722	-0.06199	-0.23174		0.020984	0.00147239	0.924786	0.018012	0.0910559	0.215551
0.021484	0.021458	-0.05007	0.074863	-0.05484	-0.21887		0.021484	0.000464956	0.921949	0.0212791	0.0919093	0.217031
0.021984	0.018597	-0.0639	0.088215	-0.05102	-0.21315		0.021984	0	0.917836	0.0237516	0.0923652	0.217689
0.022484	0.021458	-0.07296	0.096798	-0.04482	-0.21124		0.022484	0.000464956	0.915142	0.0253409	0.0931051	0.217909
0.022984	0.035763	-0.07343	0.094414	-0.04768	-0.20933		0.022984	0.00278974	0.915002	0.0248995	0.0927638	0.218129
0.023484	0.059605	-0.07677	0.078678	-0.05436	-0.2079		0.023484	0.00666443	0.914009	0.0219855	0.0919666	0.218293
0.023984	0.086784	-0.07915	0.056744	-0.05722	-0.20456		0.023984	0.0110814	0.913301	0.0179239	0.0916252	0.218678
0.024484	0.109196	-0.07105	0.041962	-0.05674	-0.19503		0.024484	0.0147237	0.91571	0.0151866	0.0916825	0.219774
0.024984	0.125408	-0.05198	0.033855	-0.05627	-0.18883		0.024984	0.0173584	0.921381	0.0136854	0.0917386	0.220487
0.025484	0.1297	-0.03481	0.027657	-0.06151	-0.18692		0.025484	0.0180559	0.926487	0.0125377	0.0911132	0.220707
0.025984	0.117779	-0.02384	0.025272	-0.06962	-0.18692		0.025984	0.0161186	0.929749	0.012096	0.0901453	0.220707
0.026484	0.104427	-0.01192	0.029564	-0.07677	-0.18787		0.026484	0.0139487	0.933293	0.0128908	0.089292	0.220598
0.026984	0.103951	-0.00429	0.037193	-0.08392	-0.19836		0.026984	0.0138713	0.935562	0.0143035	0.0884386	0.219391
0.027484	0.126839	-0.01097	0.03767	-0.09108	-0.22364		0.027484	0.017591	0.933576	0.0143919	0.0875841	0.216482
0.027984	0.160694	-0.03719	0.029087	-0.09632	-0.24748		0.027984	0.0230929	0.925779	0.0128025	0.0869587	0.21374
0.028484	0.196934	-0.07296	0.026703	-0.09632	-0.26274		0.028484	0.0289825	0.915142	0.012361	0.0869587	0.211984
0.028984	0.234604	-0.10538	0.033379	-0.09441	-0.27132		0.028984	0.0351044	0.905502	0.0135973	0.0871866	0.210997
0.029484	0.261784	-0.12875	0.039577	-0.09489	-0.2861		0.029484	0.0395216	0.898552	0.014745	0.0871294	0.209296
0.029984	0.26083	-0.1359	0.033855	-0.09346	-0.29945		0.029984	0.0393666	0.896426	0.0136854	0.0873	0.20776
0.030484	0.229359	-0.12207	0.022888	-0.08249	-0.29612		0.030484	0.034252	0.900539	0.0116546	0.0886093	0.208143
0.030984	0.185013	-0.09584	0.019073	-0.06771	-0.28181		0.030984	0.0270451	0.908338	0.0109481	0.0903733	0.20979
0.031484	0.153065	-0.06819	0.016689	-0.06914	-0.27275		0.031484	0.0218531	0.916561	0.0105067	0.0902026	0.210832
0.031984	0.140667	-0.05341	0.005722	-0.08202	-0.26798		0.031984	0.0198382	0.920956	0.00847586	0.0886654	0.211381
0.032484	0.141621	-0.04816	-0.00525	-0.10109	-0.24986		0.032484	0.0199933	0.922517	0.00644411	0.0863894	0.213466
0.032984	0.152111	-0.04911	-0.00525	-0.11301	-0.22125		0.032984	0.0216981	0.922234	0.00644411	0.0849668	0.216757
0.033484	0.1688	-0.05484	0.008583	-0.13018	-0.20075		0.033484	0.0244103	0.92053	0.00900565	0.0829175	0.219116
0.033984	0.189304	-0.06628	0.023842	-0.14687	-0.19598		0.033984	0.0277425	0.917129	0.0118312	0.0809256	0.219665
0.034484	0.202179	-0.08249	0.039577	-0.1502	-0.1936		0.034484	0.0298349	0.912308	0.014745	0.0805282	0.219939
0.034984	0.201225	-0.08917	0.052929	-0.13828	-0.19455		0.034984	0.0296798	0.910322	0.0172175	0.0819508	0.219829
0.035484	0.192165	-0.08965	0.069618	-0.12207	-0.20313		0.035484	0.0282074	0.910179	0.0203078	0.0838855	0.218842
0.035984	0.188828	-0.08869	0.085354	-0.11539	-0.2141		0.035984	0.0276651	0.910465	0.0232218	0.0846827	0.21758
0.036484	0.190258	-0.09823	0.099182	-0.11158	-0.21648		0.036484	0.0278975	0.907628	0.0257824	0.0851374	0.217306
0.036984	0.189781	-0.10729	0.112057	-0.11063	-0.21124		0.036984	0.02782	0.904934	0.0281665	0.0852508	0.217909
0.037484	0.184059	-0.10538	0.124454	-0.11206	-0.20313		0.037484	0.0268901	0.905502	0.0304621	0.0850801	0.218842
0.037984	0.176907	-0.0968	0.13876	-0.11873	-0.19312		0.037984	0.0257278	0.908053	0.0331113	0.0842841	0.219994
0.038484	0.172615	-0.09251	0.14019	-0.12302	-0.19026		0.038484	0.0250303	0.909329	0.0333761	0.0837721	0.220323
0.038984	0.173092	-0.10014	0.128746	-0.12064	-0.2017		0.038984	0.0251078	0.90706	0.0312569	0.0840561	0.219007
0.039484	0.173092	-0.09966	0.108242	-0.11444	-0.22459		0.039484	0.0251078	0.907202	0.0274601	0.0847961	0.216373
0.039984	0.172615	-0.08917	0.090122	-0.10061	-0.24796		0.039984	0.0250303	0.910322	0.0241047	0.0864467	0.213684
0.040484	0.1688	-0.07486	0.072479	-0.08392	-0.2656		0.040484	0.0244103	0.914577	0.0208376	0.0884386	0.211655
0.040984	0.169754	-0.06533	0.053883	-0.06247	-0.27752		0.040984	0.0245653	0.917411	0.0173941	0.0909986	0.210283
0.041484	0.177383	-0.05627	0.037193	-0.04339	-0.27657		0.041484	0.0258051	0.920105	0.0143035	0.0932758	0.210393
0.041984	0.184536	-0.03672	0.025272	-0.03004	-0.26274		0.041984	0.0269676	0.925919	0.012096	0.0948691	0.211984
0.042484	0.188351	-0.01955	0.017643	-0.02337	-0.24366		0.042484	0.0275876	0.931024	0.0106833	0.0956652	0.214179
0.042984	0.188828	-0.01097	0.008583	-0.02432	-0.2327		0.042984	0.0276651	0.933576	0.00900565	0.0955518	0.21544
0.043484	0.194073	-0.01764	0.000954	-0.0248	-0.22936		0.043484	0.0285175	0.931592	0.00759294	0.0954945	0.215824
0.043984	0.197887	-0.03242	-0.00143	-0.02384	-0.23413		0.043984	0.0291374	0.927197	0.00715149	0.0956091	0.215276
0.044484	0.193596	-0.0391	0.005245	-0.02718	-0.24176		0.044484	0.02844	0.925211	0.00838753	0.0952105	0.214398
0.044984	0.174046	-0.04292	0.023365	-0.03767	-0.24891		0.044984	0.0252628	0.924075	0.0117429	0.0939585	0.213575
0.045484	0.152588	-0.04864	0.050545	-0.05388	-0.24748		0.045484	0.0217756	0.922374	0.016776	0.0920238	0.21374
0.045984	0.143051	-0.05913	0.076771	-0.07534	-0.23031		0.045984	0.0202257	0.919255	0.0216324	0.0894626	0.215715
0.046484	0.148773	-0.06151	0.094414	-0.11015	-0.20552		0.046484	0.0211556	0.918547	0.0248995	0.0853081	0.218567
0.046984	0.159264	-0.05579	0.100613	-0.15116	-0.19073		0.046984	0.0228605	0.920248	0.0260474	0.0804136	0.220269
0.047484	0.172138	-0.06151	0.104904	-0.18215	-0.19217		0.047484	0.0249528	0.918547	0.026842	0.076715	0.220103
0.047984	0.189781	-0.07915	0.104427	-0.19217	-0.20266		0.047984	0.02782	0.913301	0.0267536	0.0755191	0.218896
0.048484	0.205994	-0.09537	0.095844	-0.18215	-0.21124		0.048484	0.0304549	0.908478	0.0251643	0.076715	0.217909
0.048984	0.212193	-0.10538	0.080585	-0.15688	-0.22554		0.048984	0.0314623	0.905502	0.0223387	0.0797309	0.216264
0.049484	0.202656	-0.11683	0.070095	-0.12636	-0.24748		0.049484	0.0299124	0.902097	0.0203962	0.0833735	0.21374
0.049984	0.189781	-0.1297	0.072956	-0.10347	-0.26321		0.049984	0.02782	0.89827	0.020926	0.0861053	0.21193
0.050484	0.178337	-0.13113	0.081539	-0.10014	-0.26178		0.050484	0.0259602	0.897844	0.0225153	0.0865028	0.212094
0.050984	0.174999	-0.12064	0.088692	-0.11921	-0.24748		0.050984	0.0254177	0.900964	0.0238399	0.0842268	0.21374
0.051484	0.178337	-0.10967	0.099659	-0.14591	-0.23794		0.051484	0.0259602	0.904226	0.0258707	0.0810402	0.214837
0.051984	0.187874	-0.103	0.113964	-0.17357	-0.23413		0.051984	0.0275101	0.906209	0.0285197	0.077739	0.215276
0.052484	0.201702	-0.10109	0.126362	-0.19026	-0.22602		0.052484	0.0297574	0.906777	0.0308155	0.0757471	0.216209
0.052984	0.214577	-0.10204	0.124931	-0.19503	-0.21362		0.052984	0.0318497	0.906495	0.0305505	0.0751778	0.217635
0.053484	0.223637	-0.10633	0.116825	-0.18501	-0.20218		0.053484	0.0333221	0.905219	0.0290494	0.0763736	0.218951
0.053984	0.217915	-0.10824	0.107765	-0.16403	-0.20552		0.053984	0.0323922	0.904651	0.0273717	0.0788776	0.218567
0.054484	0.208378	-0.10967	0.092506	-0.14257	-0.21982		0.054484	0.0308423	0.904226	0.0245462	0.0814388	0.216922
0.054984	0.198364	-0.10967	0.075817	-0.12541	-0.23222		0.054984	0.0292149	0.904226	0.0214558	0.0834868	0.215495
0.055484	0.195026	-0.10729	0.061512	-0.11444	-0.23937		0.055484	0.0286724	0.904934	0.0188068	0.0847961	0.214673
0.055984	0.195026	-0.10681	0.055313	-0.10872	-0.23937		0.055984	0.0286724	0.905076	0.0176589	0.0854788	0.214673
0.056484	0.191689	-0.10395	0.050545	-0.10633	-0.2389		0.056484	0.0281301	0.905927	0.016776	0.085764	0.214727
0.056984	0.193119	-0.09871	0.049114	-0.103	-0.23603		0.056984	0.0283625	0.907485	0.016511	0.0861614	0.215057
0.057484	0.193119	-0.08345	0.057697	-0.10014	-0.23794		0.057484	0.0283625	0.912023	0.0181004	0.0865028	0.214837
0.057984	0.189781	-0.06914	0.069618	-0.09966	-0.24843		0.057984	0.02782	0.916278	0.0203078	0.0865601	0.21363
0.058484	0.179291	-0.06247	0.079155	-0.09775	-0.26274		0.058484	0.0261152	0.918261	0.0220739	0.086788	0.211984
0.058984	0.164986	-0.06437	0.088215	-0.09346	-0.27609		0.058984	0.0237904	0.917697	0.0237516	0.0873	0.210448
0.059484	0.15974	-0.08059	0.098705	-0.08488	-0.28658		0.059484	0.0229379	0.912873	0.0256941	0.088324	0.209241
0.059984	0.164509	-0.11015	0.107765	-0.08011	-0.29182		0.059984	0.0237129	0.904083	0.0273717	0.0888933	0.208638
0.060484	0.185013	-0.14639	0.105858	-0.08106	-0.28467		0.060484	0.0270451	0.893307	0.0270186	0.0887799	0.209461
0.060984	0.247478	-0.17405	0.102997	-0.08821	-0.26798		0.060984	0.0371967	0.885081	0.0264888	0.0879266	0.211381
0.061484	0.360966	-0.18597	0.105381	-0.10061	-0.25892		0.061484	0.0556402	0.881537	0.0269303	0.0864467	0.212423
0.061984	0.49448	-0.18167	0.104427	-0.1092	-0.26369		0.061984	0.0773382	0.882816	0.0267536	0.0854215	0.211875
0.062484	0.592709	-0.16451	0.098705	-0.11253	-0.28133		0.062484	0.093302	0.887918	0.0256941	0.085024	0.209845
0.062984	0.629425	-0.14257	0.090599	-0.11253	-0.30136		0.062984	0.0992689	0.894443	0.024193	0.085024	0.207541
0.063484	0.617504	-0.13256	0.094891	-0.11492	-0.31948		0.063484	0.0973315	0.897419	0.0249878	0.0847388	0.205456
0.063984	0.553131	-0.13399	0.110626	-0.1173	-0.33188		0.063984	0.0868699	0.896994	0.0279015	0.0844548	0.204029
0.064484	0.445843	-0.13876	0.128746	-0.11921	-0.33426		0.064484	0.069434	0.895575	0.0312569	0.0842268	0.203755
0.064984	0.32568	-0.13828	0.143528	-0.12445	-0.33426		0.064984	0.0499057	0.895718	0.0339942	0.0836014	0.203755
0.065484	0.237465	-0.12875	0.151634	-0.14353	-0.33188		0.065484	0.0355694	0.898552	0.0354952	0.0813242	0.204029
0.065984	0.199318	-0.11349	0.157833	-0.16403	-0.32616		0.065984	0.0293699	0.90309	0.0366431	0.0788776	0.204687
0.066484	0.196457	-0.08965	0.164509	-0.17405	-0.31328		0.066484	0.028905	0.910179	0.0378794	0.0776817	0.206169
0.066984	0.214577	-0.06533	0.166893	-0.16928	-0.30136		0.066984	0.0318497	0.917411	0.0383208	0.078251	0.207541
0.067484	0.234604	-0.05198	0.159264	-0.15974	-0.29278		0.067484	0.0351044	0.921381	0.0369081	0.0793896	0.208528
0.067984	0.25034	-0.05817	0.146389	-0.15306	-0.28372		0.067984	0.0376618	0.91954	0.034524	0.0801868	0.20957
0.068484	0.251293	-0.07963	0.141144	-0.13924	-0.26989		0.068484	0.0378166	0.913159	0.0335527	0.0818362	0.211161
0.068984	0.242233	-0.11158	0.139713	-0.13113	-0.25463		0.068984	0.0363443	0.903658	0.0332877	0.0828042	0.212917
0.069484	0.225067	-0.14114	0.129223	-0.13256	-0.24366		0.069484	0.0335545	0.894868	0.0313452	0.0826335	0.214179
0.069984	0.199795	-0.16356	0.110149	-0.13924	-0.2327		0.069984	0.0294474	0.888201	0.0278132	0.0818362	0.21544
0.070484	0.170231	-0.17214	0.097275	-0.14782	-0.22554		0.070484	0.0246428	0.885649	0.0254293	0.0808122	0.216264
0.070984	0.151634	-0.16546	0.099659	-0.14877	-0.22364		0.070984	0.0216205	0.887636	0.0258707	0.0806988	0.216482
0.071484	0.166893	-0.14877	0.112057	-0.15306	-0.22745		0.071484	0.0241004	0.892599	0.0281665	0.0801868	0.216044
0.071984	0.223637	-0.12922	0.128269	-0.15926	-0.24176		0.071984	0.0333221	0.898412	0.0311686	0.0794469	0.214398
0.072484	0.305176	-0.11683	0.137806	-0.1688	-0.26512		0.072484	0.0465735	0.902097	0.0329346	0.0783083	0.21171
0.072984	0.383377	-0.1173	0.142574	-0.18454	-0.28753		0.072984	0.0592823	0.901957	0.0338175	0.0764297	0.209132
0.073484	0.447273	-0.12827	0.149727	-0.19884	-0.30041		0.073484	0.0696664	0.898695	0.0351421	0.0747231	0.20765
0.073984	0.490665	-0.14687	0.156403	-0.21839	-0.30565		0.073984	0.0767182	0.893164	0.0363783	0.0723898	0.207047
0.074484	0.51403	-0.17214	0.156879	-0.23508	-0.31042		0.074484	0.0805154	0.885649	0.0364665	0.0703979	0.206498
0.074984	0.509739	-0.19979	0.145912	-0.24319	-0.31471		0.074984	0.0798181	0.877427	0.0344356	0.0694299	0.206005
0.075484	0.483036	-0.2203	0.13876	-0.23937	-0.32043		0.075484	0.0754784	0.871328	0.0331113	0.0698858	0.205347
0.075984	0.452042	-0.22507	0.134468	-0.22554	-0.33236		0.075984	0.0704414	0.86991	0.0323165	0.0715364	0.203974
0.076484	0.432491	-0.21935	0.126362	-0.20504	-0.34857		0.076484	0.0672641	0.871611	0.0308155	0.0739831	0.202109
0.076984	0.425816	-0.2079	0.117779	-0.17595	-0.3581		0.076984	0.0661793	0.875016	0.0292261	0.0774549	0.201013
0.077484	0.42057	-0.19312	0.11301	-0.14639	-0.34809		0.077484	0.0653267	0.879411	0.028343	0.0809829	0.202164
0.077984	0.411034	-0.18072	0.11301	-0.12302	-0.32806		0.077984	0.063777	0.883098	0.028343	0.0837721	0.204469
0.078484	0.401974	-0.17262	0.112534	-0.10824	-0.29993		0.078484	0.0623046	0.885507	0.0282548	0.0855361	0.207705
0.078984	0.401497	-0.16832	0.117302	-0.10347	-0.27514		0.078984	0.0622271	0.886785	0.0291378	0.0861053	0.210557
0.079484	0.407219	-0.15831	0.124931	-0.11206	-0.25845		0.079484	0.063157	0.889762	0.0305505	0.0850801	0.212477
0.079984	0.408649	-0.14067	0.136375	-0.1297	-0.25463		0.079984	0.0633894	0.895008	0.0326696	0.0829748	0.212917
0.080484	0.406265	-0.11873	0.150681	-0.1483	-0.27084		0.080484	0.063002	0.901532	0.0353187	0.0807549	0.211052
0.080984	0.41151	-0.08965	0.1688	-0.15926	-0.28944		0.080984	0.0638544	0.910179	0.0386739	0.0794469	0.208912
0.081484	0.431061	-0.06342	0.190258	-0.16642	-0.30804		0.081484	0.0670317	0.917979	0.0426474	0.0785923	0.206772
0.081984	0.45681	-0.04578	0.203609	-0.17023	-0.32282		0.081984	0.0712163	0.923225	0.0451197	0.0781376	0.205072
0.082484	0.482082	-0.04721	0.2141	-0.17118	-0.33569		0.082484	0.0753234	0.922799	0.0470624	0.0780242	0.203591
0.082984	0.504494	-0.06342	0.222206	-0.17118	-0.33998		0.082984	0.0789657	0.917979	0.0485634	0.0780242	0.203097
0.083484	0.529766	-0.08583	0.220299	-0.17452	-0.32568		0.083484	0.0830728	0.911315	0.0482103	0.0776256	0.204743
0.083984	0.550747	-0.10967	0.207424	-0.18549	-0.29707		0.083984	0.0864825	0.904226	0.0458262	0.0763164	0.208034
0.084484	0.562668	-0.12445	0.187397	-0.1955	-0.26894		0.084484	0.0884198	0.899831	0.0421177	0.0751217	0.211271
0.084984	0.562191	-0.12732	0.172615	-0.1955	-0.25272		0.084984	0.0883423	0.898977	0.0393804	0.0751217	0.213137
0.085484	0.552177	-0.12064	0.157833	-0.18787	-0.25082		0.085484	0.0867149	0.900964	0.0366431	0.0760323	0.213355
0.085984	0.535965	-0.10586	0.139236	-0.17834	-0.26035		0.085984	0.0840802	0.905359	0.0331994	0.0771697	0.212259
0.086484	0.511646	-0.0906	0.12207	-0.16785	-0.28276		0.086484	0.080128	0.909897	0.0300207	0.0784217	0.209681
0.086984	0.483513	-0.08345	0.112534	-0.15593	-0.31519		0.086984	0.0755559	0.912023	0.0282548	0.0798443	0.205949
0.087484	0.454903	-0.08965	0.119686	-0.14877	-0.34571		0.087484	0.0709064	0.910179	0.0295792	0.0806988	0.202438
0.087984	0.430584	-0.10586	0.137806	-0.15211	-0.36001		0.087984	0.0669542	0.905359	0.0329346	0.0803002	0.200793
0.088484	0.408173	-0.12255	0.161648	-0.16403	-0.3624		0.088484	0.063312	0.900396	0.0373496	0.0788776	0.200518
0.088984	0.389099	-0.14019	0.184536	-0.17643	-0.3624		0.088984	0.0602122	0.89515	0.0415879	0.0773977	0.200518
0.089484	0.371456	-0.15593	0.205517	-0.1893	-0.36669		0.089484	0.057345	0.89047	0.045473	0.0758616	0.200024
0.089984	0.359535	-0.15926	0.222206	-0.19836	-0.3686		0.089984	0.0554076	0.889479	0.0485634	0.0747803	0.199804
0.090484	0.35429	-0.14973	0.227928	-0.19455	-0.36049		0.090484	0.0545552	0.892313	0.049623	0.0752351	0.200738
0.090984	0.352383	-0.13828	0.224113	-0.17738	-0.34904		0.090984	0.0542453	0.895718	0.0489166	0.0772843	0.202055
0.091484	0.351906	-0.13399	0.215054	-0.15974	-0.34285		0.091484	0.0541678	0.896994	0.0472391	0.0793896	0.202767
0.091984	0.348568	-0.12922	0.198364	-0.15068	-0.34571		0.091984	0.0536253	0.898412	0.0441485	0.0804709	0.202438
0.092484	0.352859	-0.12064	0.178814	-0.14734	-0.35334		0.092484	0.0543227	0.900964	0.0405283	0.0808695	0.20156
0.092984	0.358582	-0.11444	0.157833	-0.14639	-0.36621		0.092984	0.0552527	0.902807	0.0366431	0.0809829	0.200079
0.093484	0.361919	-0.1092	0.13876	-0.15831	-0.38242		0.093484	0.0557951	0.904366	0.0331113	0.0795603	0.198214
0.093984	0.36478	-0.09823	0.123024	-0.18311	-0.40007		0.093984	0.05626	0.907628	0.0301973	0.0766004	0.196184
0.094484	0.366211	-0.08202	0.112534	-0.20361	-0.40293		0.094484	0.0564926	0.912448	0.0282548	0.0741538	0.195855
0.094984	0.368595	-0.072	0.114441	-0.21315	-0.39101		0.094984	0.05688	0.915428	0.028608	0.0730152	0.197226
0.095484	0.360012	-0.07677	0.121117	-0.21601	-0.37241		0.095484	0.0554851	0.914009	0.0298442	0.0726738	0.199366
0.095984	0.349045	-0.08774	0.130177	-0.22125	-0.35906		0.095984	0.0537028	0.910747	0.0315219	0.0720484	0.200902
0.096484	0.343323	-0.09918	0.143051	-0.22173	-0.35191		0.096484	0.0527729	0.907345	0.0339059	0.0719912	0.201725
0.096984	0.344753	-0.10777	0.155926	-0.21267	-0.34523		0.096984	0.0530053	0.904791	0.03629	0.0730725	0.202493
0.097484	0.350475	-0.11683	0.160217	-0.20456	-0.34571		0.097484	0.0539352	0.902097	0.0370846	0.0740404	0.202438
0.097984	0.358582	-0.12636	0.152588	-0.20313	-0.35		0.097984	0.0552527	0.899263	0.0356719	0.074211	0.201944
0.098484	0.369072	-0.13399	0.141621	-0.2079	-0.35143		0.098484	0.0569575	0.896994	0.0336411	0.0736418	0.20178
0.098984	0.375748	-0.1421	0.136852	-0.20885	-0.3438		0.098984	0.0580425	0.894582	0.032758	0.0735284	0.202658
0.099484	0.371933	-0.15783	0.127792	-0.20313	-0.33474		0.099484	0.0574225	0.889905	0.0310803	0.074211	0.2037
0.099984	0.355721	-0.18358	0.115395	-0.19598	-0.33474		0.099984	0.0547878	0.882248	0.0287846	0.0750644	0.2037
0.100484	0.338078	-0.20885	0.102043	-0.18978	-0.33855		0.100484	0.0519205	0.874733	0.0263122	0.0758044	0.203262
0.100984	0.326157	-0.21887	0.096798	-0.18644	-0.34332		0.100984	0.0499832	0.871754	0.0253409	0.076203	0.202713
0.101484	0.324726	-0.21505	0.105381	-0.18406	-0.34618		0.101484	0.0497506	0.872889	0.0269303	0.076487	0.202384
0.101984	0.329494	-0.20504	0.118732	-0.1812	-0.35143		0.101984	0.0505255	0.875866	0.0294026	0.0768284	0.20178
0.102484	0.329018	-0.18597	0.130653	-0.17834	-0.3581		0.102484	0.0504481	0.881537	0.03161	0.0771697	0.201013
0.102984	0.323772	-0.16022	0.136852	-0.17691	-0.35906		0.102984	0.0495956	0.889194	0.032758	0.0773404	0.200902
0.103484	0.315666	-0.13924	0.141144	-0.17262	-0.35858		0.103484	0.0482782	0.895433	0.0335527	0.0778524	0.200957
0.103984	0.311852	-0.13018	0.144482	-0.16403	-0.35191		0.103984	0.0476584	0.898127	0.0341708	0.0788776	0.201725
0.104484	0.304699	-0.12827	0.137329	-0.15354	-0.34666		0.104484	0.0464959	0.898695	0.0328463	0.0801296	0.202329
0.104984	0.29707	-0.12589	0.12064	-0.15068	-0.33903		0.104984	0.0452561	0.899403	0.0297559	0.0804709	0.203207
0.105484	0.300407	-0.13447	0.10252	-0.15545	-0.33188		0.105484	0.0457984	0.896851	0.0264005	0.0799016	0.204029
0.105984	0.313282	-0.15211	0.090599	-0.16212	-0.32711		0.105984	0.0478908	0.891606	0.024193	0.0791055	0.204578
0.106484	0.319481	-0.17405	0.089645	-0.17166	-0.32139		0.106484	0.0488982	0.885081	0.0240164	0.077967	0.205236
0.106984	0.313282	-0.19312	0.092983	-0.18454	-0.31662		0.106984	0.0478908	0.879411	0.0246345	0.0764297	0.205785
0.107484	0.308514	-0.20981	0.102043	-0.19741	-0.31281		0.107484	0.0471159	0.874448	0.0263122	0.0748937	0.206223
0.107984	0.313282	-0.21935	0.112534	-0.20313	-0.31042		0.107984	0.0478908	0.871611	0.0282548	0.074211	0.206498
0.108484	0.320911	-0.21935	0.120163	-0.20504	-0.31137		0.108484	0.0491306	0.871611	0.0296676	0.0739831	0.206389
0.108984	0.324726	-0.20647	0.125408	-0.20266	-0.31185		0.108984	0.0497506	0.875441	0.0306388	0.0742671	0.206334
0.109484	0.329971	-0.18549	0.123978	-0.20027	-0.30947		0.109484	0.050603	0.88168	0.030374	0.0745524	0.206608
0.109984	0.331402	-0.16928	0.122547	-0.19312	-0.3109		0.109984	0.0508356	0.8865	0.030109	0.0754057	0.206443
0.110484	0.333309	-0.16785	0.124931	-0.18263	-0.31376		0.110484	0.0511455	0.886925	0.0305505	0.0766577	0.206114
0.110984	0.333309	-0.17977	0.14019	-0.17118	-0.32187		0.110984	0.0511455	0.883381	0.0333761	0.0780242	0.205181
0.111484	0.332832	-0.18692	0.163078	-0.1626	-0.32425		0.111484	0.051068	0.881254	0.0376144	0.0790483	0.204907
0.111984	0.330448	-0.18787	0.185013	-0.16022	-0.3233		0.111984	0.0506805	0.880972	0.0416762	0.0793323	0.205016
0.112484	0.329494	-0.18835	0.202179	-0.15593	-0.32282		0.112484	0.0505255	0.880829	0.0448549	0.0798443	0.205072
0.112984	0.337601	-0.18311	0.214577	-0.14782	-0.32473		0.112984	0.051843	0.882387	0.0471507	0.0808122	0.204852
0.113484	0.345707	-0.16546	0.218391	-0.13876	-0.32949		0.113484	0.0531604	0.887636	0.047857	0.0818935	0.204304
0.113984	0.348568	-0.13733	0.206947	-0.13542	-0.33712		0.113984	0.0536253	0.896001	0.0457378	0.0822922	0.203426
0.114484	0.347614	-0.11253	0.186443	-0.14067	-0.35524		0.114484	0.0534703	0.903375	0.041941	0.0816656	0.201342
0.114984	0.347614	-0.09632	0.174999	-0.1545	-0.37527		0.114984	0.0534703	0.908196	0.0398218	0.080015	0.199037
0.115484	0.342369	-0.08774	0.178337	-0.17595	-0.3891		0.115484	0.0526179	0.910747	0.04044	0.0774549	0.197446
0.115984	0.332355	-0.09346	0.188828	-0.20123	-0.38862		0.115984	0.0509905	0.909046	0.0423826	0.0744378	0.197501
0.116484	0.326633	-0.11444	0.198364	-0.21935	-0.37956		0.116484	0.0500605	0.902807	0.0441485	0.0722752	0.198543
0.116984	0.328064	-0.1483	0.205517	-0.22936	-0.36526		0.116984	0.0502931	0.892739	0.045473	0.0710805	0.200189
0.117484	0.335217	-0.18358	0.213146	-0.22888	-0.34666		0.117484	0.0514556	0.882248	0.0468857	0.0711378	0.202329
0.117984	0.340462	-0.2079	0.215054	-0.2203	-0.33188		0.117984	0.052308	0.875016	0.0472391	0.0721618	0.204029
0.118484	0.351906	-0.21362	0.20647	-0.20409	-0.32187		0.118484	0.0541678	0.873315	0.0456495	0.0740965	0.205181
0.118984	0.364304	-0.19979	0.189304	-0.18549	-0.32759		0.118984	0.0561827	0.877427	0.0424708	0.0763164	0.204523
0.119484	0.367641	-0.17595	0.17643	-0.17548	-0.33951		0.119484	0.056725	0.884516	0.0400868	0.077511	0.203151
0.119984	0.360489	-0.14782	0.169277	-0.17834	-0.34904		0.119984	0.0555627	0.892881	0.0387623	0.0771697	0.202055
0.120484	0.349522	-0.12159	0.172138	-0.18835	-0.35095		0.120484	0.0537804	0.900681	0.0392921	0.075975	0.201835
0.120984	0.355244	-0.10633	0.182152	-0.19789	-0.34523		0.120984	0.0547103	0.905219	0.0411464	0.0748364	0.202493
0.121484	0.367641	-0.10777	0.199318	-0.20885	-0.33712		0.121484	0.056725	0.904791	0.0443251	0.0735284	0.203426
0.121984	0.376225	-0.11635	0.2141	-0.22125	-0.32663		0.121984	0.05812	0.902239	0.0470624	0.0720484	0.204633
0.122484	0.373363	-0.1235	0.218868	-0.22793	-0.3233		0.122484	0.0576549	0.900113	0.0479453	0.0712512	0.205016
0.122984	0.366688	-0.12922	0.216484	-0.22268	-0.33236		0.122984	0.0565701	0.898412	0.0475039	0.0718778	0.203974
0.123484	0.367165	-0.13971	0.20504	-0.21505	-0.34857		0.123484	0.0566476	0.895293	0.0453847	0.0727884	0.202109
0.123984	0.363827	-0.15306	0.187874	-0.21172	-0.37241		0.123984	0.0561051	0.891323	0.042206	0.0731858	0.199366
0.124484	0.365734	-0.16689	0.163078	-0.20695	-0.40102		0.124484	0.0564151	0.887211	0.0376144	0.0737551	0.196074
0.124984	0.378132	-0.18072	0.138283	-0.19646	-0.42295		0.124984	0.0584299	0.883098	0.0330229	0.0750071	0.193551
0.125484	0.400543	-0.1955	0.119686	-0.1874	-0.43344		0.125484	0.062072	0.878703	0.0295792	0.0760884	0.192344
0.125984	0.416756	-0.2079	0.110149	-0.18215	-0.43154		0.125984	0.0647069	0.875016	0.0278132	0.076715	0.192563
0.126484	0.414371	-0.22173	0.11158	-0.17309	-0.4282		0.126484	0.0643193	0.870903	0.0280782	0.0777963	0.192947
0.126984	0.398636	-0.23746	0.121117	-0.16356	-0.41723		0.126984	0.0617621	0.866226	0.0298442	0.0789337	0.194209
0.127484	0.371933	-0.24843	0.137806	-0.16546	-0.40102		0.127484	0.0574225	0.862963	0.0329346	0.0787069	0.196074
0.127984	0.3438	-0.24748	0.150204	-0.18167	-0.38528		0.127984	0.0528504	0.863246	0.0352304	0.0767723	0.197885
0.128484	0.324249	-0.23174	0.160694	-0.20123	-0.36621		0.128484	0.0496731	0.867926	0.0371729	0.0744378	0.200079
0.128984	0.319481	-0.21076	0.165939	-0.2141	-0.34571		0.128984	0.0488982	0.874165	0.0381442	0.0729018	0.202438
0.129484	0.330448	-0.19026	0.164032	-0.22411	-0.32902		0.129484	0.0506805	0.880261	0.037791	0.0717071	0.204358
0.129984	0.351429	-0.17881	0.150681	-0.23174	-0.32663		0.129984	0.0540903	0.883666	0.0353187	0.0707965	0.204633
0.130484	0.379562	-0.18024	0.124454	-0.2265	-0.33092		0.130484	0.0586623	0.883241	0.0304621	0.0714219	0.20414
0.130984	0.396252	-0.19455	0.096321	-0.20742	-0.33522		0.130984	0.0613747	0.878985	0.0252526	0.073699	0.203645
0.131484	0.398159	-0.22078	0.070572	-0.18263	-0.34094		0.131484	0.0616846	0.871186	0.0204845	0.0766577	0.202987
0.131984	0.394344	-0.25272	0.059605	-0.16832	-0.34761		0.131984	0.0610646	0.861688	0.0184537	0.0783656	0.202219
0.132484	0.393867	-0.27466	0.057697	-0.15879	-0.34952		0.132484	0.0609871	0.855164	0.0181004	0.079503	0.202
0.132984	0.388145	-0.27514	0.063419	-0.15259	-0.34714		0.132984	0.0600572	0.855021	0.0191599	0.0802429	0.202273
0.133484	0.369072	-0.25606	0.075817	-0.16117	-0.34952		0.133484	0.0569575	0.860695	0.0214558	0.0792189	0.202
0.133984	0.350475	-0.23413	0.099182	-0.17881	-0.36001		0.133984	0.0539352	0.867216	0.0257824	0.0771136	0.200793
0.134484	0.339985	-0.21791	0.130177	-0.19741	-0.37193		0.134484	0.0522304	0.872039	0.0315219	0.0748937	0.199421
0.134984	0.332832	-0.20647	0.162601	-0.2079	-0.38052		0.134984	0.051068	0.875441	0.037526	0.0736418	0.198433
0.135484	0.323296	-0.20313	0.196934	-0.2203	-0.38576		0.135484	0.0495182	0.876434	0.0438837	0.0721618	0.19783
0.135984	0.31805	-0.2079	0.231743	-0.23174	-0.38528		0.135984	0.0486657	0.875016	0.0503295	0.0707965	0.197885
0.136484	0.325203	-0.21791	0.260353	-0.22888	-0.37766		0.136484	0.0498281	0.872039	0.0556273	0.0711378	0.198762
0.136984	0.339985	-0.22888	0.277519	-0.22173	-0.3686		0.136984	0.0522304	0.868777	0.0588061	0.0719912	0.199804
0.137484	0.354767	-0.23127	0.285149	-0.21935	-0.36573		0.137484	0.0546327	0.868066	0.060219	0.0722752	0.200135
0.137984	0.361919	-0.22507	0.279427	-0.22078	-0.37241		0.137984	0.0557951	0.86991	0.0591594	0.0721045	0.199366
0.138484	0.349522	-0.21076	0.253201	-0.22173	-0.38481		0.138484	0.0537804	0.874165	0.054303	0.0719912	0.197939
0.138984	0.323296	-0.20456	0.212193	-0.22697	-0.39244		0.138984	0.0495182	0.876009	0.0467093	0.0713658	0.197062
0.139484	0.293255	-0.20456	0.174999	-0.24414	-0.39387		0.139484	0.0446361	0.876009	0.0398218	0.0693166	0.196897
0.139984	0.273228	-0.20552	0.153065	-0.26274	-0.39053		0.139984	0.0413814	0.875723	0.0357602	0.0670967	0.197281
0.140484	0.27132	-0.20599	0.141144	-0.27466	-0.38671		0.140484	0.0410713	0.875584	0.0335527	0.065674	0.197721
0.140984	0.288963	-0.20695	0.126839	-0.28849	-0.37861		0.140984	0.0439386	0.875298	0.0309038	0.0640234	0.198653
0.141484	0.323772	-0.21219	0.120163	-0.3047	-0.36335		0.141484	0.0495956	0.87374	0.0296676	0.0620888	0.200408
0.141984	0.361443	-0.21124	0.126839	-0.31662	-0.34904		0.141984	0.0557177	0.874022	0.0309038	0.0606662	0.202055
0.142484	0.39196	-0.20456	0.140667	-0.30851	-0.34046		0.142484	0.0606772	0.876009	0.0334644	0.0616341	0.203042
0.142984	0.410557	-0.19693	0.14925	-0.2861	-0.34142		0.142984	0.0636995	0.878278	0.0350538	0.0643087	0.202932
0.143484	0.409603	-0.18787	0.145435	-0.26512	-0.34809		0.143484	0.0635444	0.880972	0.0343473	0.0668126	0.202164
0.143984	0.392437	-0.17881	0.147343	-0.24414	-0.3624		0.143984	0.0607547	0.883666	0.0347006	0.0693166	0.200518
0.144484	0.372887	-0.16832	0.154972	-0.22173	-0.38624		0.144484	0.0575775	0.886785	0.0361133	0.0719912	0.197775
0.144984	0.360489	-0.16499	0.169277	-0.19693	-0.41342		0.144984	0.0555627	0.887776	0.0387623	0.074951	0.194648
0.145484	0.355244	-0.17309	0.183582	-0.18787	-0.44203		0.145484	0.0547103	0.885367	0.0414112	0.0760323	0.191356
0.145984	0.351906	-0.18263	0.197411	-0.19503	-0.45824		0.145984	0.0541678	0.88253	0.043972	0.0751778	0.189491
0.146484	0.35429	-0.19073	0.207901	-0.20456	-0.46158		0.146484	0.0545552	0.880121	0.0459145	0.0740404	0.189107
0.146984	0.36478	-0.19264	0.212669	-0.20695	-0.45013		0.146984	0.05626	0.879553	0.0467974	0.0737551	0.190424
0.147484	0.376225	-0.19455	0.213146	-0.20695	-0.43058		0.147484	0.05812	0.878985	0.0468857	0.0737551	0.192674
0.147984	0.386715	-0.19646	0.209332	-0.21315	-0.40436		0.147984	0.0598248	0.878418	0.0461795	0.0730152	0.19569
0.148484	0.393391	-0.19264	0.201225	-0.21601	-0.37622		0.148484	0.0609097	0.879553	0.0446783	0.0726738	0.198928
0.148984	0.400543	-0.18406	0.186443	-0.2141	-0.35667		0.148984	0.062072	0.882105	0.041941	0.0729018	0.201177
0.149484	0.401974	-0.17643	0.170231	-0.2141	-0.34618		0.149484	0.0623046	0.884374	0.0389389	0.0729018	0.202384
0.149984	0.393391	-0.17786	0.152111	-0.22697	-0.34618		0.149984	0.0609097	0.883948	0.0355835	0.0713658	0.202384
0.150484	0.376701	-0.18597	0.143528	-0.25034	-0.35286		0.150484	0.0581974	0.881537	0.0339942	0.0685766	0.201615
0.150984	0.367165	-0.19503	0.13876	-0.27704	-0.36907		0.150984	0.0566476	0.878843	0.0331113	0.06539	0.19975
0.151484	0.366211	-0.19979	0.14019	-0.29993	-0.38671		0.151484	0.0564926	0.877427	0.0333761	0.0626581	0.197721
0.151984	0.368595	-0.20885	0.149727	-0.31328	-0.4015		0.151984	0.05688	0.874733	0.0351421	0.0610648	0.196019
0.152484	0.37384	-0.21744	0.166893	-0.31996	-0.41342		0.152484	0.0577324	0.872179	0.0383208	0.0602675	0.194648
0.152984	0.383854	-0.22554	0.187874	-0.31853	-0.42629		0.152984	0.0593598	0.86977	0.042206	0.0604382	0.193167
0.153484	0.393391	-0.22888	0.197887	-0.31471	-0.4406		0.153484	0.0609097	0.868777	0.0440602	0.0608941	0.191521
0.153984	0.387192	-0.22793	0.203133	-0.30804	-0.45681		0.153984	0.0599023	0.869059	0.0450316	0.0616902	0.189656
0.154484	0.373363	-0.21839	0.210285	-0.30136	-0.47159		0.154484	0.0576549	0.871896	0.046356	0.0624874	0.187955
0.154984	0.365734	-0.19884	0.220299	-0.29707	-0.48065		0.154984	0.0564151	0.87771	0.0482103	0.0629994	0.186913
0.155484	0.370026	-0.18167	0.229359	-0.28563	-0.47779		0.155484	0.0571126	0.882816	0.049888	0.0643648	0.187242
0.155984	0.383377	-0.17166	0.235558	-0.2718	-0.46778		0.155984	0.0592823	0.885792	0.0510359	0.0660154	0.188394
0.156484	0.397205	-0.16785	0.241756	-0.25225	-0.45824		0.156484	0.0615296	0.886925	0.0521836	0.0683486	0.189491
0.156984	0.408649	-0.16975	0.245094	-0.23603	-0.453		0.156984	0.0633894	0.88636	0.0528017	0.0702845	0.190094
0.157484	0.413418	-0.17786	0.247002	-0.22745	-0.44727		0.157484	0.0641644	0.883948	0.0531551	0.0713085	0.190753
0.157984	0.410557	-0.18835	0.249386	-0.22459	-0.44298		0.157984	0.0636995	0.880829	0.0535965	0.0716498	0.191247
0.158484	0.397205	-0.19646	0.257015	-0.22936	-0.4425		0.158484	0.0615296	0.878418	0.0550092	0.0710805	0.191302
0.158984	0.374317	-0.19407	0.267029	-0.23651	-0.43964		0.158984	0.0578099	0.879128	0.0568636	0.0702272	0.191631
0.159484	0.359058	-0.18358	0.277519	-0.24652	-0.42868		0.159484	0.0553301	0.882248	0.0588061	0.0690325	0.192892
0.159984	0.363827	-0.16499	0.286579	-0.2532	-0.41199		0.159984	0.0561051	0.887776	0.0604838	0.0682353	0.194812
0.160484	0.374317	-0.1502	0.292778	-0.25415	-0.39721		0.160484	0.0578099	0.892174	0.0616317	0.0681219	0.196513
0.160984	0.37241	-0.1502	0.298977	-0.25797	-0.38385		0.160984	0.0575	0.892174	0.0627796	0.067666	0.19805
0.161484	0.36335	-0.15783	0.302315	-0.26131	-0.37003		0.161484	0.0560276	0.889905	0.0633977	0.0672673	0.19964
0.161984	0.357151	-0.17214	0.300884	-0.25845	-0.35954		0.161984	0.0550202	0.885649	0.0631327	0.0676087	0.200847
0.162484	0.347614	-0.18311	0.293255	-0.24557	-0.36049		0.162484	0.0534703	0.882387	0.06172	0.0691459	0.200738
0.162984	0.329494	-0.19503	0.281811	-0.23174	-0.3705		0.162984	0.0505255	0.878843	0.0596008	0.0707965	0.199586
0.163484	0.313759	-0.2017	0.277519	-0.22888	-0.38481		0.163484	0.0479683	0.876859	0.0588061	0.0711378	0.197939
0.163984	0.31662	-0.20361	0.281334	-0.23556	-0.40102		0.163984	0.0484333	0.876291	0.0595125	0.0703406	0.196074
0.164484	0.326633	-0.2017	0.28944	-0.24843	-0.42295		0.164484	0.0500605	0.876859	0.0610135	0.0688046	0.193551
0.164984	0.335217	-0.19741	0.294685	-0.26226	-0.4487		0.164984	0.0514556	0.878135	0.0619848	0.067154	0.190589
0.165484	0.337601	-0.19169	0.300407	-0.27037	-0.46968		0.165484	0.051843	0.879836	0.0630444	0.066186	0.188175
0.165984	0.339031	-0.17881	0.306606	-0.27037	-0.47731		0.165984	0.0520754	0.883666	0.0641923	0.066186	0.187297
0.166484	0.341892	-0.15879	0.311852	-0.25797	-0.47398		0.166484	0.0525404	0.889619	0.0651637	0.067666	0.18768
0.166984	0.341415	-0.14305	0.306129	-0.22793	-0.47684		0.166984	0.0524628	0.8943	0.0641039	0.0712512	0.187351
0.167484	0.34523	-0.14114	0.292778	-0.1893	-0.48876		0.167484	0.0530828	0.894868	0.0616317	0.0758616	0.18598
0.167984	0.353813	-0.1502	0.287056	-0.15259	-0.50354		0.167984	0.0544777	0.892174	0.0605721	0.0802429	0.184279
0.168484	0.371933	-0.16022	0.294209	-0.13399	-0.50783		0.168484	0.0574225	0.889194	0.0618966	0.0824628	0.183786
0.168984	0.39196	-0.17309	0.302792	-0.12541	-0.50688		0.168984	0.0606772	0.885367	0.063486	0.0834868	0.183895
0.169484	0.400543	-0.19121	0.297546	-0.12159	-0.50306		0.169484	0.062072	0.879979	0.0625146	0.0839427	0.184335
0.169984	0.398636	-0.19932	0.284195	-0.12875	-0.49353		0.169984	0.0617621	0.877567	0.0600423	0.0830882	0.185431
0.170484	0.39053	-0.1936	0.275612	-0.14734	-0.4735		0.170484	0.0604448	0.879268	0.0584529	0.0808695	0.187735
0.170984	0.384331	-0.17834	0.274181	-0.17595	-0.45252		0.170984	0.0594373	0.883806	0.0581879	0.0774549	0.190149
0.171484	0.379562	-0.16308	0.26989	-0.19836	-0.4425		0.171484	0.0586623	0.888344	0.0573934	0.0747803	0.191302
0.171984	0.374794	-0.15163	0.267982	-0.21458	-0.43583		0.171984	0.0578874	0.891748	0.05704	0.0728445	0.19207
0.172484	0.37384	-0.14782	0.273705	-0.22745	-0.42963		0.172484	0.0577324	0.892881	0.0580998	0.0713085	0.192783
0.172984	0.370502	-0.15593	0.28801	-0.24128	-0.42677		0.172984	0.0571899	0.89047	0.0607487	0.0696579	0.193112
0.173484	0.360489	-0.16499	0.303268	-0.25177	-0.42963		0.173484	0.0555627	0.887776	0.0635742	0.0684059	0.192783
0.173984	0.348568	-0.16975	0.316143	-0.25654	-0.43392		0.173984	0.0536253	0.88636	0.0659583	0.0678366	0.192289
0.174484	0.342369	-0.18024	0.324726	-0.25988	-0.43488		0.174484	0.0526179	0.883241	0.0675477	0.067438	0.192179
0.174984	0.34523	-0.19741	0.326157	-0.26846	-0.43392		0.174984	0.0530828	0.878135	0.0678126	0.066414	0.192289
0.175484	0.349045	-0.21458	0.319481	-0.28181	-0.43297		0.175484	0.0537028	0.873029	0.0665764	0.0648207	0.192399
0.175984	0.356674	-0.22268	0.306606	-0.28896	-0.42868		0.175984	0.0549427	0.870621	0.0641923	0.0639673	0.192892
0.176484	0.366688	-0.22888	0.285625	-0.28658	-0.42582		0.176484	0.0565701	0.868777	0.0603071	0.0642514	0.193221
0.176984	0.371456	-0.23508	0.257969	-0.27084	-0.41819		0.176984	0.057345	0.866933	0.0551859	0.0661299	0.194099
0.177484	0.365257	-0.23508	0.240803	-0.24652	-0.41151		0.177484	0.0563375	0.866933	0.0520072	0.0690325	0.194868
0.177984	0.355721	-0.22888	0.234604	-0.21601	-0.40722		0.177984	0.0547878	0.868777	0.0508592	0.0726738	0.195361
0.178484	0.352859	-0.21696	0.235081	-0.19169	-0.41008		0.178484	0.0543227	0.872322	0.0509476	0.0755764	0.195032
0.178984	0.353813	-0.20456	0.233173	-0.18263	-0.41676		0.178984	0.0544777	0.876009	0.0505943	0.0766577	0.194264
0.179484	0.358105	-0.19598	0.230789	-0.18978	-0.42105		0.179484	0.0551752	0.87856	0.0501528	0.0758044	0.19377
0.179984	0.361443	-0.18787	0.225544	-0.20742	-0.42295		0.179984	0.0557177	0.880972	0.0491816	0.073699	0.193551
0.180484	0.362396	-0.1812	0.2141	-0.22793	-0.41914		0.180484	0.0558726	0.882955	0.0470624	0.0712512	0.19399
0.180984	0.353813	-0.17405	0.200272	-0.25177	-0.40913		0.180984	0.0544777	0.885081	0.0445018	0.0684059	0.195141
0.181484	0.342846	-0.17405	0.192642	-0.26751	-0.39339		0.181484	0.0526954	0.885081	0.0430889	0.0665274	0.196952
0.181984	0.329018	-0.17548	0.19598	-0.27275	-0.37527		0.181984	0.0504481	0.884656	0.043707	0.065902	0.199037
0.182484	0.314713	-0.17023	0.207424	-0.26703	-0.36335		0.182484	0.0481234	0.886217	0.0458262	0.0665847	0.200408
0.182984	0.308037	-0.16212	0.219822	-0.26178	-0.35954		0.182984	0.0470384	0.888629	0.048122	0.0672112	0.200847
0.183484	0.313282	-0.15688	0.226974	-0.26321	-0.36478		0.183484	0.0478908	0.890187	0.0494464	0.0670406	0.200244
0.183984	0.329018	-0.15545	0.231266	-0.2656	-0.37766		0.183984	0.0504481	0.890612	0.0502411	0.0667553	0.198762
0.184484	0.342369	-0.15068	0.239849	-0.26608	-0.39244		0.184484	0.0526179	0.892031	0.0518305	0.066698	0.197062
0.184984	0.361919	-0.15259	0.25034	-0.26035	-0.40436		0.184984	0.0557951	0.891463	0.0537732	0.0673819	0.19569
0.185484	0.389576	-0.16356	0.256538	-0.25511	-0.40674		0.185484	0.0602897	0.888201	0.0549209	0.0680073	0.195416
0.185984	0.41008	-0.17595	0.263691	-0.25225	-0.40054		0.185984	0.063622	0.884516	0.0562455	0.0683486	0.19613
0.186484	0.412941	-0.1874	0.276566	-0.24796	-0.39291		0.186484	0.0640869	0.881112	0.0586296	0.0688606	0.197008
0.186984	0.399113	-0.20313	0.295639	-0.24176	-0.39148		0.186984	0.0618396	0.876434	0.0621614	0.0696006	0.197172
0.187484	0.391483	-0.22411	0.310898	-0.2346	-0.40054		0.187484	0.0605997	0.870195	0.064987	0.0704551	0.19613
0.187984	0.389576	-0.2389	0.31805	-0.23031	-0.4158		0.187984	0.0602897	0.865797	0.0663114	0.0709671	0.194374
0.188484	0.386715	-0.24319	0.322342	-0.23174	-0.43392		0.188484	0.0598248	0.864522	0.0671062	0.0707965	0.192289
0.188984	0.387669	-0.24128	0.328064	-0.23556	-0.45538		0.188984	0.0599798	0.86509	0.0681658	0.0703406	0.18982
0.189484	0.400066	-0.23842	0.331879	-0.24462	-0.4735		0.189484	0.0619945	0.86594	0.0688722	0.0692593	0.187735
0.189984	0.422478	-0.2284	0.323296	-0.25368	-0.48256		0.189984	0.0656368	0.86892	0.0672829	0.068178	0.186693
0.190484	0.43726	-0.21029	0.304222	-0.26512	-0.48113		0.190484	0.0680391	0.874305	0.0637508	0.0668126	0.186858
0.190984	0.43869	-0.19026	0.286102	-0.27132	-0.4735		0.190984	0.0682715	0.880261	0.0603954	0.0660727	0.187735
0.191484	0.436783	-0.18215	0.278473	-0.26655	-0.45919		0.191484	0.0679616	0.882673	0.0589827	0.066642	0.189382
0.191984	0.437737	-0.19455	0.28038	-0.25702	-0.43774		0.191984	0.0681166	0.878985	0.0593359	0.0677793	0.19185
0.192484	0.435829	-0.21076	0.277996	-0.24509	-0.41628		0.192484	0.0678066	0.874165	0.0588944	0.0692032	0.194319
0.192984	0.436306	-0.22268	0.272751	-0.23413	-0.40627		0.192984	0.0678841	0.870621	0.0579231	0.0705112	0.19547
0.193484	0.451565	-0.2284	0.267029	-0.22125	-0.40817		0.193484	0.0703639	0.86892	0.0568636	0.0720484	0.195252
0.193984	0.488281	-0.24271	0.261307	-0.21505	-0.41437		0.193984	0.0763308	0.864664	0.055804	0.0727884	0.194539
0.194484	0.521183	-0.26083	0.242233	-0.22221	-0.42439		0.194484	0.0816779	0.859276	0.052272	0.0719339	0.193386
0.194984	0.540257	-0.26703	0.211239	-0.23222	-0.43631		0.194984	0.0847777	0.857432	0.0465326	0.0707392	0.192014
0.195484	0.545979	-0.26178	0.188828	-0.23603	-0.45013		0.195484	0.0857076	0.858994	0.0423826	0.0702845	0.190424
0.195984	0.545502	-0.25177	0.179291	-0.23699	-0.45395		0.195984	0.0856301	0.86197	0.0406166	0.0701699	0.189985
0.196484	0.535488	-0.25082	0.172615	-0.24033	-0.44584		0.196484	0.0840027	0.862253	0.0393804	0.0697713	0.190918
0.196984	0.512123	-0.24939	0.165939	-0.24128	-0.43297		0.196984	0.0802055	0.862678	0.0381442	0.0696579	0.192399
0.197484	0.490189	-0.24557	0.166893	-0.23127	-0.42486		0.197484	0.0766409	0.863814	0.0383208	0.0708526	0.193332
0.197984	0.473499	-0.25082	0.173569	-0.22173	-0.43297		0.197984	0.0739285	0.862253	0.039557	0.0719912	0.192399
0.198484	0.469685	-0.2737	0.17786	-0.21982	-0.44966		0.198484	0.0733087	0.855449	0.0403516	0.0722191	0.190478
0.198984	0.472069	-0.30279	0.188351	-0.21935	-0.4735		0.198984	0.0736961	0.846799	0.0422943	0.0722752	0.187735
0.199484	0.478745	-0.31853	0.211716	-0.21505	-0.49496		0.199484	0.0747811	0.842118	0.0466209	0.0727884	0.185266
0.199984	0.48399	-0.31948	0.237465	-0.21029	-0.51212		0.199984	0.0756335	0.841836	0.051389	0.0733565	0.183292
0.200484	0.488758	-0.31233	0.256062	-0.21219	-0.5188		0.200484	0.0764083	0.843962	0.0548327	0.0731297	0.182524
0.200984	0.500202	-0.29659	0.271797	-0.21172	-0.50926		0.200984	0.0782682	0.848642	0.0577465	0.0731858	0.183621
0.201484	0.508785	-0.26846	0.287056	-0.20695	-0.49353		0.201484	0.079663	0.857007	0.0605721	0.0737551	0.185431
0.201984	0.508785	-0.23985	0.292778	-0.19884	-0.47493		0.201984	0.079663	0.865515	0.0616317	0.0747231	0.187571
0.202484	0.496387	-0.21887	0.284672	-0.19598	-0.45729		0.202484	0.0776482	0.871754	0.0601306	0.0750644	0.1896
0.202984	0.487804	-0.20742	0.275612	-0.19932	-0.43869		0.202984	0.0762533	0.875158	0.0584529	0.0746658	0.19174
0.203484	0.482082	-0.2017	0.272274	-0.20885	-0.42582		0.203484	0.0753234	0.876859	0.0578348	0.0735284	0.193221
0.203984	0.480175	-0.19979	0.274658	-0.21935	-0.422		0.203984	0.0750135	0.877427	0.0582763	0.0722752	0.193661
0.204484	0.481606	-0.19932	0.273228	-0.22221	-0.41437		0.204484	0.075246	0.877567	0.0580115	0.0719339	0.194539
0.204984	0.489235	-0.2017	0.272274	-0.22125	-0.40483		0.204984	0.0764858	0.876859	0.0578348	0.0720484	0.195636
0.205484	0.491619	-0.20409	0.272274	-0.21362	-0.40245		0.205484	0.0768733	0.876149	0.0578348	0.0729591	0.19591
0.205984	0.478745	-0.20409	0.270367	-0.20075	-0.41485		0.205984	0.0747811	0.876149	0.0574817	0.0744951	0.194483
0.206484	0.457287	-0.19979	0.269413	-0.18167	-0.43106		0.206484	0.0712938	0.877427	0.057305	0.0767723	0.192618
0.206984	0.426292	-0.19789	0.268936	-0.16308	-0.44537		0.206984	0.0662567	0.877992	0.0572167	0.078991	0.190972
0.207484	0.392437	-0.2017	0.267982	-0.14925	-0.45776		0.207484	0.0607547	0.876859	0.05704	0.0806416	0.189546
0.207984	0.36478	-0.20933	0.268936	-0.13733	-0.46968		0.207984	0.05626	0.87459	0.0572167	0.0820642	0.188175
0.208484	0.361443	-0.22268	0.279903	-0.13208	-0.47255		0.208484	0.0557177	0.870621	0.0592475	0.0826908	0.187845
0.208984	0.380039	-0.23746	0.300884	-0.13161	-0.47064		0.208984	0.0587398	0.866226	0.0631327	0.0827469	0.188065
0.209484	0.402927	-0.24509	0.319004	-0.13304	-0.47112		0.209484	0.0624595	0.863957	0.0664881	0.0825762	0.188009
0.209984	0.421047	-0.23556	0.325203	-0.13399	-0.47398		0.209984	0.0654043	0.866791	0.067636	0.0824628	0.18768
0.210484	0.433922	-0.21362	0.326633	-0.14162	-0.48161		0.210484	0.0674966	0.873315	0.0679008	0.0815522	0.186802
0.210984	0.44632	-0.18215	0.321865	-0.15926	-0.49353		0.210984	0.0695115	0.882673	0.0670179	0.0794469	0.185431
0.211484	0.468731	-0.15306	0.306606	-0.17118	-0.51117		0.211484	0.0731536	0.891323	0.0641923	0.0780242	0.183401
0.211984	0.498295	-0.13304	0.288963	-0.17595	-0.52404		0.211984	0.0779582	0.897276	0.0609252	0.0774549	0.181921
0.212484	0.526428	-0.13542	0.277996	-0.18072	-0.52977		0.212484	0.0825303	0.896569	0.0588944	0.0768857	0.181261
0.212984	0.546932	-0.15306	0.274658	-0.19073	-0.53215		0.212984	0.0858625	0.891323	0.0582763	0.075691	0.180988
0.213484	0.570297	-0.17786	0.270367	-0.20409	-0.5331		0.213484	0.0896597	0.883948	0.0574817	0.0740965	0.180878
0.213984	0.59557	-0.20552	0.266552	-0.21029	-0.53072		0.213984	0.0937669	0.875723	0.0567752	0.0733565	0.181152
0.214484	0.605106	-0.22745	0.266552	-0.21267	-0.52691		0.214484	0.0953167	0.869202	0.0567752	0.0730725	0.181591
0.214984	0.594139	-0.24128	0.261307	-0.2141	-0.52118		0.214984	0.0935343	0.86509	0.055804	0.0729018	0.18225
0.215484	0.576973	-0.24128	0.248432	-0.21648	-0.5126		0.215484	0.0907446	0.86509	0.0534199	0.0726177	0.183237
0.215984	0.567913	-0.23794	0.233173	-0.21791	-0.50211		0.215984	0.0892722	0.866083	0.0505943	0.0724471	0.184444
0.216484	0.563622	-0.23365	0.223637	-0.2203	-0.49257		0.216484	0.0885749	0.867358	0.0488284	0.0721618	0.185541
0.216984	0.571728	-0.22888	0.225067	-0.22268	-0.48971		0.216984	0.0898922	0.868777	0.0490932	0.0718778	0.18587
0.217484	0.607014	-0.22697	0.229359	-0.2284	-0.49353		0.217484	0.0956267	0.869345	0.049888	0.0711951	0.185431
0.217984	0.673771	-0.22745	0.235558	-0.22602	-0.50259		0.217984	0.106476	0.869202	0.0510359	0.0714792	0.184389
0.218484	0.74625	-0.22602	0.244141	-0.21744	-0.51641		0.218484	0.118255	0.869627	0.0526253	0.0725032	0.182799
0.218984	0.790119	-0.21887	0.257015	-0.20599	-0.5331		0.218984	0.125384	0.871754	0.0550092	0.0738697	0.180878
0.219484	0.80061	-0.20504	0.270367	-0.19693	-0.54502		0.219484	0.127089	0.875866	0.0574817	0.074951	0.179507
0.219984	0.772476	-0.19741	0.277042	-0.19979	-0.54502		0.219984	0.122517	0.878135	0.0587177	0.0746097	0.179507
0.220484	0.715733	-0.19121	0.279903	-0.20933	-0.5312		0.220484	0.113295	0.879979	0.0592475	0.0734711	0.181097
0.220984	0.629902	-0.18692	0.282288	-0.22793	-0.51641		0.220984	0.0993464	0.881254	0.0596892	0.0712512	0.182799
0.221484	0.551701	-0.18501	0.285625	-0.24509	-0.50545		0.221484	0.0866375	0.881822	0.0603071	0.0692032	0.18406
0.221984	0.509739	-0.18787	0.293255	-0.25654	-0.49782		0.221984	0.0798181	0.880972	0.06172	0.0678366	0.184937
0.222484	0.49448	-0.20313	0.30756	-0.26274	-0.49114		0.222484	0.0773382	0.876434	0.0643689	0.0670967	0.185706
0.222984	0.499725	-0.21791	0.326633	-0.25558	-0.48351		0.222984	0.0781906	0.872039	0.0679008	0.0679512	0.186584
0.223484	0.519753	-0.2284	0.343323	-0.24414	-0.48113		0.223484	0.0814455	0.86892	0.0709914	0.0693166	0.186858
0.223984	0.564575	-0.22936	0.350475	-0.23985	-0.48828		0.223984	0.0887297	0.868634	0.0723157	0.0698286	0.186035
0.224484	0.605583	-0.22697	0.351906	-0.25082	-0.50831		0.224484	0.0953942	0.869345	0.0725807	0.0685193	0.183731
0.224984	0.627041	-0.22697	0.349998	-0.27275	-0.52738		0.224984	0.0988814	0.869345	0.0722274	0.065902	0.181536
0.225484	0.639439	-0.22364	0.347614	-0.29039	-0.54407		0.225484	0.100896	0.870335	0.071786	0.0637967	0.179616
0.225984	0.645638	-0.21839	0.347137	-0.30518	-0.55981		0.225984	0.101904	0.871896	0.0716976	0.0620315	0.177805
0.226484	0.630856	-0.21696	0.34523	-0.31519	-0.57983		0.226484	0.0995014	0.872322	0.0713445	0.0608368	0.175502
0.226984	0.58794	-0.22602	0.341892	-0.31519	-0.5908		0.226984	0.0925269	0.869627	0.0707264	0.0608368	0.17424
0.227484	0.542641	-0.24176	0.338078	-0.29993	-0.58413		0.227484	0.0851651	0.864947	0.0700201	0.0626581	0.175007
0.227984	0.52166	-0.25368	0.338554	-0.27561	-0.57364		0.227984	0.0817554	0.861402	0.0701083	0.0655607	0.176214
0.228484	0.524521	-0.26131	0.339985	-0.25415	-0.56314		0.228484	0.0822204	0.859133	0.0703732	0.0681219	0.177422
0.228984	0.539303	-0.26751	0.332832	-0.2408	-0.55695		0.228984	0.0846227	0.85729	0.0690487	0.0697152	0.178134
0.229484	0.561237	-0.26798	0.320435	-0.23365	-0.54502		0.229484	0.0881873	0.85715	0.0667531	0.0705685	0.179507
0.229984	0.594616	-0.2594	0.306606	-0.22888	-0.53263		0.229984	0.0936119	0.859701	0.0641923	0.0711378	0.180932
0.230484	0.630856	-0.24128	0.295639	-0.22697	-0.52118		0.230484	0.0995014	0.86509	0.0621614	0.0713658	0.18225
0.230984	0.659943	-0.22888	0.282288	-0.22602	-0.51212		0.230984	0.104228	0.868777	0.0596892	0.0714792	0.183292
0.231484	0.679493	-0.21839	0.26083	-0.2265	-0.51069		0.231484	0.107406	0.871896	0.0557157	0.0714219	0.183457
0.231984	0.696182	-0.20981	0.239849	-0.2265	-0.51451		0.231984	0.110118	0.874448	0.0518305	0.0714219	0.183017
0.232484	0.713348	-0.20266	0.225544	-0.22268	-0.52023		0.232484	0.112908	0.876574	0.0491816	0.0718778	0.182359
0.232984	0.725746	-0.20313	0.221252	-0.2141	-0.52214		0.232984	0.114922	0.876434	0.0483868	0.0729018	0.182139
0.233484	0.72813	-0.21267	0.226021	-0.20361	-0.52357		0.233484	0.11531	0.873597	0.0492699	0.0741538	0.181975
0.233984	0.721931	-0.22125	0.231266	-0.19836	-0.52929		0.233984	0.114302	0.871046	0.0502411	0.0747803	0.181317
0.234484	0.715256	-0.23174	0.239372	-0.19741	-0.53692		0.234484	0.113218	0.867926	0.0517422	0.0748937	0.180439
0.234984	0.708103	-0.23794	0.247955	-0.20456	-0.5393		0.234984	0.112055	0.866083	0.0533315	0.0740404	0.180165
0.235484	0.698566	-0.247	0.254154	-0.21458	-0.53549		0.235484	0.110505	0.863389	0.0544794	0.0728445	0.180603
0.235984	0.685215	-0.25988	0.257492	-0.22078	-0.53072		0.235984	0.108336	0.859559	0.0550975	0.0721045	0.181152
0.236484	0.682354	-0.27418	0.255585	-0.22268	-0.52834		0.236484	0.107871	0.855306	0.0547444	0.0718778	0.181426
0.236984	0.684738	-0.28419	0.253677	-0.21982	-0.52404		0.236984	0.108258	0.85233	0.0543911	0.0722191	0.181921
0.237484	0.685692	-0.28133	0.254154	-0.21315	-0.51403		0.237484	0.108413	0.85318	0.0544794	0.0730152	0.183072
0.237984	0.674248	-0.27323	0.257015	-0.2017	-0.50354		0.237984	0.106553	0.855589	0.0550092	0.0743817	0.184279
0.238484	0.654221	-0.26417	0.26226	-0.19598	-0.50116		0.238484	0.103299	0.858283	0.0559805	0.0750644	0.184553
0.238984	0.634193	-0.25749	0.267506	-0.20695	-0.50688		0.238984	0.100044	0.860269	0.0569519	0.0737551	0.183895
0.239484	0.619888	-0.24748	0.26989	-0.22554	-0.51737		0.239484	0.097719	0.863246	0.0573934	0.0715364	0.182688
0.239984	0.620365	-0.23508	0.268459	-0.23937	-0.52595		0.239984	0.0977965	0.866933	0.0571284	0.0698858	0.181701
0.240484	0.632286	-0.23079	0.264168	-0.24462	-0.52977		0.240484	0.0997338	0.868209	0.0563338	0.0692593	0.181261
0.240984	0.652313	-0.23413	0.256062	-0.24605	-0.53263		0.240984	0.102989	0.867216	0.0548327	0.0690886	0.180932
0.241484	0.671864	-0.23508	0.249386	-0.24319	-0.53692		0.241484	0.106166	0.866933	0.0535965	0.0694299	0.180439
0.241984	0.67997	-0.22078	0.244617	-0.22793	-0.54121		0.241984	0.107483	0.871186	0.0527134	0.0712512	0.179945
0.242484	0.67234	-0.20409	0.245094	-0.20838	-0.53883		0.242484	0.106243	0.876149	0.0528017	0.0735845	0.180219
0.242984	0.655174	-0.20599	0.25177	-0.19646	-0.52547		0.242984	0.103453	0.875584	0.054038	0.0750071	0.181756
0.243484	0.628948	-0.23031	0.256062	-0.19503	-0.50974		0.243484	0.0991913	0.868352	0.0548327	0.0751778	0.183566
0.243984	0.595093	-0.25988	0.265121	-0.19884	-0.49734		0.243984	0.0936894	0.859559	0.0565103	0.0747231	0.184993
0.244484	0.561237	-0.27943	0.27132	-0.20027	-0.48971		0.244484	0.0881873	0.853745	0.0576582	0.0745524	0.18587
0.244984	0.543594	-0.29469	0.274181	-0.20981	-0.48304		0.244984	0.08532	0.849207	0.0581879	0.0734138	0.186638
0.245484	0.552177	-0.31805	0.269413	-0.22745	-0.47016		0.245484	0.0867149	0.842261	0.057305	0.0713085	0.18812
0.245984	0.566959	-0.34285	0.259876	-0.24319	-0.46301		0.245984	0.0891172	0.834886	0.055539	0.0694299	0.188942
0.246484	0.576019	-0.35048	0.252247	-0.2408	-0.46873		0.246484	0.0905896	0.832617	0.0541263	0.0697152	0.188284
0.246984	0.579834	-0.34094	0.239849	-0.23079	-0.48733		0.246984	0.0912096	0.835454	0.0518305	0.0709099	0.186144
0.247484	0.584602	-0.3314	0.228405	-0.22411	-0.51212		0.247484	0.0919844	0.838291	0.0497113	0.0717071	0.183292
0.247984	0.594616	-0.32139	0.219345	-0.21696	-0.53406		0.247984	0.0936119	0.841268	0.0480337	0.0725605	0.180768
0.248484	0.599861	-0.30279	0.221252	-0.20838	-0.56267		0.248484	0.0944643	0.846799	0.0483868	0.0735845	0.177476
0.248984	0.601768	-0.27752	0.226498	-0.20552	-0.58937		0.248984	0.0947742	0.854313	0.0493582	0.0739258	0.174404
0.249484	0.60606	-0.26035	0.23365	-0.22364	-0.60606		0.249484	0.0954717	0.859419	0.0506826	0.0717632	0.172484
0.249984	0.611782	-0.25463	0.243664	-0.24509	-0.60463		0.249984	0.0964016	0.86112	0.0525369	0.0692032	0.172649
0.250484	0.61655	-0.24986	0.260353	-0.26035	-0.59128		0.250484	0.0971765	0.862538	0.0556273	0.0673819	0.174185
0.250984	0.609875	-0.24366	0.27895	-0.2737	-0.57364		0.250984	0.0960917	0.864382	0.059071	0.0657886	0.176214
0.251484	0.593185	-0.2284	0.291824	-0.28992	-0.55265		0.251484	0.0933793	0.86892	0.061455	0.0638528	0.178629
0.251984	0.574112	-0.2017	0.301838	-0.30422	-0.53406		0.251984	0.0902797	0.876859	0.0633094	0.0621461	0.180768
0.252484	0.563145	-0.16642	0.310898	-0.31424	-0.52261		0.252484	0.0884973	0.88735	0.064987	0.0609502	0.182085
0.252984	0.564098	-0.13733	0.323296	-0.32282	-0.52214		0.252984	0.0886522	0.896001	0.0672829	0.0599262	0.182139
0.253484	0.566006	-0.12493	0.332355	-0.33712	-0.52738		0.253484	0.0889623	0.899688	0.0689604	0.0582195	0.181536
0.253984	0.565052	-0.13256	0.341415	-0.35	-0.53358		0.253984	0.0888073	0.897419	0.070638	0.0566823	0.180823
0.254484	0.564098	-0.15259	0.346661	-0.35238	-0.53215		0.254484	0.0886522	0.891463	0.0716095	0.0563982	0.180988
0.254984	0.566483	-0.18024	0.358105	-0.34475	-0.53024		0.254984	0.0890398	0.883241	0.0737286	0.0573089	0.181207
0.255484	0.572205	-0.20838	0.375271	-0.32616	-0.52834		0.255484	0.0899697	0.874873	0.0769074	0.0595276	0.181426
0.255984	0.57745	-0.23127	0.386238	-0.30947	-0.52547		0.255984	0.0908221	0.868066	0.0789382	0.0615195	0.181756
0.256484	0.583172	-0.24891	0.385761	-0.29039	-0.51928		0.256484	0.091752	0.862821	0.0788499	0.0637967	0.182468
0.256984	0.588417	-0.25654	0.376225	-0.27275	-0.51355		0.256984	0.0926044	0.860552	0.077084	0.065902	0.183128
0.257484	0.590801	-0.25606	0.367165	-0.25988	-0.51737		0.257484	0.0929919	0.860695	0.0754063	0.067438	0.182688
0.257984	0.586987	-0.24605	0.348091	-0.2532	-0.52547		0.257984	0.092372	0.863671	0.0718743	0.0682353	0.181756
0.258484	0.576496	-0.23317	0.31805	-0.25225	-0.52977		0.258484	0.0906671	0.867501	0.0663114	0.0683486	0.181261
0.258984	0.562668	-0.22316	0.291824	-0.24939	-0.52977		0.258984	0.0884198	0.870478	0.061455	0.06869	0.181261
0.259484	0.54884	-0.21791	0.282288	-0.24462	-0.53024		0.259484	0.0861726	0.872039	0.0596892	0.0692593	0.181207
0.259984	0.538826	-0.21601	0.279427	-0.2389	-0.53692		0.259984	0.0845451	0.872604	0.0591594	0.0699419	0.180439
0.260484	0.523567	-0.22221	0.277519	-0.23603	-0.54646		0.260484	0.0820653	0.87076	0.0588061	0.0702845	0.179341
0.260984	0.506878	-0.23603	0.272751	-0.23317	-0.55361		0.260984	0.0793531	0.866651	0.0579231	0.0706258	0.178519
0.261484	0.492573	-0.24843	0.273228	-0.23222	-0.55265		0.261484	0.0770283	0.862963	0.0580115	0.0707392	0.178629
0.261984	0.48399	-0.25082	0.277996	-0.23365	-0.54932		0.261984	0.0756335	0.862253	0.0588944	0.0705685	0.179012
0.262484	0.477314	-0.24605	0.280857	-0.24128	-0.55027		0.262484	0.0745485	0.863671	0.0594242	0.0696579	0.178903
0.262984	0.472069	-0.247	0.286102	-0.25177	-0.55313		0.262984	0.0736961	0.863389	0.0603954	0.0684059	0.178574
0.263484	0.476837	-0.25272	0.292778	-0.2594	-0.55647		0.263484	0.074471	0.861688	0.0616317	0.0674953	0.17819
0.263984	0.490189	-0.25606	0.305176	-0.25845	-0.55361		0.263984	0.0766409	0.860695	0.0639275	0.0676087	0.178519
0.264484	0.504494	-0.25511	0.312328	-0.24986	-0.55218		0.264484	0.0789657	0.860977	0.0652518	0.0686339	0.178683
0.264984	0.519276	-0.24891	0.311375	-0.24223	-0.5455		0.264984	0.081368	0.862821	0.0650754	0.0695445	0.179452
0.265484	0.535965	-0.24366	0.303268	-0.2389	-0.53406		0.265484	0.0840802	0.864382	0.0635742	0.0699419	0.180768
0.265984	0.545502	-0.23842	0.297546	-0.23556	-0.52309		0.265984	0.0856301	0.86594	0.0625146	0.0703406	0.18203
0.266484	0.541687	-0.23365	0.290394	-0.23317	-0.52309		0.266484	0.0850101	0.867358	0.0611902	0.0706258	0.18203
0.266984	0.524521	-0.23174	0.283718	-0.24223	-0.53406		0.266984	0.0822204	0.867926	0.059954	0.0695445	0.180768
0.267484	0.507355	-0.24033	0.282764	-0.26178	-0.54407		0.267484	0.0794306	0.865372	0.0597773	0.0672112	0.179616
0.267984	0.493526	-0.26894	0.288963	-0.27943	-0.55027		0.267984	0.0771832	0.856864	0.0609252	0.0651047	0.178903
0.268484	0.482082	-0.30136	0.296116	-0.28992	-0.54741		0.268484	0.0753234	0.847224	0.0622498	0.0638528	0.179232
0.268984	0.47636	-0.31853	0.292778	-0.30518	-0.54264		0.268984	0.0743935	0.842118	0.0616317	0.0620315	0.179781
0.269484	0.477314	-0.31805	0.285149	-0.3252	-0.53501		0.269484	0.0745485	0.842261	0.060219	0.0596421	0.180659
0.269984	0.486374	-0.31662	0.278473	-0.33808	-0.52595		0.269984	0.0760209	0.842686	0.0589827	0.0581049	0.181701
0.270484	0.494957	-0.31376	0.27132	-0.34094	-0.52071		0.270484	0.0774158	0.843537	0.0576582	0.0577636	0.182304
0.270984	0.49305	-0.29802	0.26226	-0.34428	-0.5188		0.270984	0.0771058	0.848217	0.0559805	0.057365	0.182524
0.271484	0.483513	-0.27704	0.254154	-0.3438	-0.525		0.271484	0.0755559	0.854456	0.0544794	0.0574223	0.18181
0.271984	0.472546	-0.27227	0.252247	-0.3314	-0.5393		0.271984	0.0737736	0.855874	0.0541263	0.0589022	0.180165
0.272484	0.466347	-0.28229	0.258446	-0.30899	-0.55552		0.272484	0.0727662	0.852895	0.0552742	0.0615768	0.178299
0.272984	0.459671	-0.28849	0.265598	-0.30041	-0.57697		0.272984	0.0716812	0.851051	0.0565986	0.0626008	0.175831
0.273484	0.453949	-0.28229	0.271797	-0.30613	-0.59366		0.273484	0.0707513	0.852895	0.0577465	0.0619181	0.173911
0.273984	0.463009	-0.278	0.274181	-0.31281	-0.60558		0.273984	0.0722237	0.85417	0.0581879	0.0611209	0.172539
0.274484	0.480175	-0.278	0.279903	-0.31757	-0.61369		0.274484	0.0750135	0.85417	0.0592475	0.0605528	0.171606
0.274984	0.505447	-0.27084	0.287533	-0.32473	-0.61131		0.274984	0.0791205	0.856299	0.0606604	0.0596982	0.17188
0.275484	0.527859	-0.25558	0.2985	-0.33426	-0.59462		0.275484	0.0827628	0.860837	0.0626912	0.0585608	0.1738
0.275984	0.551224	-0.24509	0.310421	-0.32997	-0.57077		0.275984	0.08656	0.863957	0.0648987	0.0590729	0.176544
0.276484	0.574589	-0.24366	0.319004	-0.31376	-0.54932		0.276484	0.0903572	0.864382	0.0664881	0.0610075	0.179012
0.276984	0.591755	-0.24319	0.328541	-0.30088	-0.54026		0.276984	0.0931469	0.864522	0.0682541	0.0625447	0.180055
0.277484	0.605583	-0.23794	0.338078	-0.29659	-0.53787		0.277484	0.0953942	0.866083	0.0700201	0.0630567	0.18033
0.277984	0.607491	-0.2327	0.347614	-0.29707	-0.5393		0.277984	0.0957043	0.867641	0.071786	0.0629994	0.180165
0.278484	0.603199	-0.23222	0.349998	-0.29039	-0.54407		0.278484	0.0950067	0.867784	0.0722274	0.0637967	0.179616
0.278984	0.592232	-0.22984	0.340939	-0.27943	-0.54693		0.278984	0.0932244	0.868491	0.0705499	0.0651047	0.179287
0.279484	0.571251	-0.23317	0.328064	-0.27084	-0.5579		0.279484	0.0898147	0.867501	0.0681658	0.0661299	0.178025
0.279984	0.538826	-0.23937	0.316143	-0.25749	-0.57173		0.279984	0.0845451	0.865658	0.0659583	0.0677233	0.176434
0.280484	0.509262	-0.24748	0.305653	-0.24462	-0.5827		0.280484	0.0797405	0.863246	0.0640158	0.0692593	0.175172
0.280984	0.493526	-0.25272	0.294209	-0.23127	-0.57602		0.280984	0.0771832	0.861688	0.0618966	0.0708526	0.17594
0.281484	0.493526	-0.25368	0.28038	-0.23174	-0.56124		0.281484	0.0771832	0.861402	0.0593359	0.0707965	0.177641
0.281984	0.497341	-0.25463	0.267029	-0.24605	-0.5455		0.281984	0.0778032	0.86112	0.0568636	0.0690886	0.179452
0.282484	0.504494	-0.24605	0.256062	-0.26321	-0.52977		0.282484	0.0789657	0.863671	0.0548327	0.0670406	0.181261
0.282984	0.519753	-0.2346	0.240326	-0.2799	-0.51308		0.282984	0.0814455	0.867076	0.0519188	0.0650486	0.183182
0.283484	0.526905	-0.22984	0.226021	-0.28706	-0.49877		0.283484	0.0826078	0.868491	0.0492699	0.0641941	0.184828
0.283984	0.520706	-0.23413	0.22459	-0.29373	-0.494		0.283984	0.0816004	0.867216	0.0490049	0.0633981	0.185377
0.284484	0.505924	-0.24271	0.24271	-0.29421	-0.49019		0.284484	0.0791981	0.864664	0.0523603	0.0633408	0.185815
0.284984	0.498772	-0.24748	0.267506	-0.28419	-0.49067		0.284984	0.0780358	0.863246	0.0569519	0.0645366	0.18576
0.285484	0.499725	-0.24843	0.285149	-0.26512	-0.49973		0.285484	0.0781906	0.862963	0.060219	0.0668126	0.184718
0.285984	0.496387	-0.247	0.301838	-0.24319	-0.51689		0.285984	0.0776482	0.863389	0.0633094	0.0694299	0.182743
0.286484	0.499725	-0.24319	0.312805	-0.22888	-0.5312		0.286484	0.0781906	0.864522	0.0653402	0.0711378	0.181097
0.286984	0.508785	-0.23651	0.312805	-0.21553	-0.54407		0.286984	0.079663	0.866508	0.0653402	0.0727311	0.179616
0.287484	0.517845	-0.23222	0.301838	-0.20885	-0.56314		0.287484	0.0811354	0.867784	0.0633094	0.0735284	0.177422
0.287984	0.517368	-0.22984	0.294685	-0.21124	-0.58651		0.287984	0.0810579	0.868491	0.0619848	0.0732431	0.174733
0.288484	0.514507	-0.22888	0.299931	-0.22459	-0.60129		0.288484	0.0805929	0.868777	0.0629562	0.0716498	0.173033
0.288984	0.513554	-0.22793	0.312805	-0.24462	-0.59795		0.288984	0.0804381	0.869059	0.0653402	0.0692593	0.173417
0.289484	0.512123	-0.23079	0.323772	-0.2656	-0.58746		0.289484	0.0802055	0.868209	0.067371	0.0667553	0.174624
0.289984	0.510216	-0.24414	0.328541	-0.28467	-0.57602		0.289984	0.0798956	0.864239	0.0682541	0.0644794	0.17594
0.290484	0.508308	-0.25749	0.328064	-0.2923	-0.56505		0.290484	0.0795855	0.860269	0.0681658	0.0635687	0.177202
0.290984	0.504017	-0.26894	0.323772	-0.28276	-0.55742		0.290984	0.0788881	0.856864	0.067371	0.0647073	0.17808
0.291484	0.494003	-0.27943	0.319958	-0.26083	-0.54979		0.291484	0.0772607	0.853745	0.0666647	0.0673246	0.178958
0.291984	0.481129	-0.28515	0.311852	-0.23794	-0.54741		0.291984	0.0751685	0.852044	0.0651637	0.0700565	0.179232
0.292484	0.475407	-0.28229	0.302792	-0.22221	-0.54646		0.292484	0.0742386	0.852895	0.063486	0.0719339	0.179341
0.292984	0.480652	-0.27037	0.295639	-0.21648	-0.54455		0.292984	0.075091	0.856439	0.0621614	0.0726177	0.179561
0.293484	0.490665	-0.26369	0.296116	-0.21648	-0.54073		0.293484	0.0767182	0.858426	0.0622498	0.0726177	0.180001
0.293984	0.507832	-0.26178	0.307083	-0.22745	-0.53596		0.293984	0.0795081	0.858994	0.0642806	0.0713085	0.180549
0.294484	0.528812	-0.2656	0.319958	-0.24557	-0.53644		0.294484	0.0829177	0.857858	0.0666647	0.0691459	0.180494
0.294984	0.54884	-0.27561	0.33617	-0.26369	-0.54407		0.294984	0.0861726	0.854881	0.0696668	0.0669833	0.179616
0.295484	0.557899	-0.28706	0.359058	-0.26989	-0.5579		0.295484	0.0876448	0.851476	0.0739051	0.0662433	0.178025
0.295984	0.56076	-0.28849	0.385284	-0.26226	-0.5765		0.295984	0.0881098	0.851051	0.0787615	0.067154	0.175885
0.296484	0.56076	-0.278	0.403881	-0.25368	-0.59271		0.296484	0.0881098	0.85417	0.0822052	0.068178	0.17402
0.296984	0.555038	-0.26512	0.402451	-0.24748	-0.59938		0.296984	0.0871798	0.858	0.0819404	0.0689179	0.173253
0.297484	0.543118	-0.25129	0.392437	-0.24319	-0.58889		0.297484	0.0852427	0.862113	0.0800861	0.0694299	0.17446
0.297984	0.534534	-0.2327	0.380039	-0.24843	-0.5703		0.297984	0.0838476	0.867641	0.0777903	0.0688046	0.176598
0.298484	0.535011	-0.21124	0.366688	-0.26798	-0.5579		0.298484	0.0839251	0.874022	0.075318	0.0664713	0.178025
0.298984	0.531673	-0.19979	0.353336	-0.29516	-0.55552		0.298984	0.0833827	0.877427	0.0728455	0.0632274	0.178299
0.299484	0.521183	-0.20409	0.3438	-0.319	-0.55838		0.299484	0.0816779	0.876149	0.0710797	0.0603821	0.17797
0.299984	0.508308	-0.21982	0.344276	-0.3314	-0.56171		0.299984	0.0795855	0.871471	0.0711678	0.0589022	0.177587
0.300484	0.504017	-0.23794	0.352859	-0.34189	-0.57077		0.300484	0.0788881	0.866083	0.0727572	0.0576502	0.176544
0.300984	0.501156	-0.2532	0.362873	-0.34571	-0.58651		0.300984	0.0784232	0.861545	0.0746115	0.0571943	0.174733
0.301484	0.49305	-0.26608	0.365257	-0.34237	-0.6032		0.301484	0.0771058	0.857715	0.075053	0.0575929	0.172813
0.301984	0.486851	-0.27323	0.360489	-0.33522	-0.61464		0.301984	0.0760984	0.855589	0.0741701	0.0584463	0.171497
0.302484	0.492096	-0.27037	0.35429	-0.32902	-0.62323		0.302484	0.0769508	0.856439	0.0730222	0.0591862	0.170509
0.302984	0.513554	-0.26083	0.3438	-0.33092	-0.62656		0.302984	0.0804381	0.859276	0.0710797	0.0589595	0.170126
0.303484	0.537395	-0.25892	0.327587	-0.32663	-0.62609		0.303484	0.0843126	0.859844	0.0680774	0.0594715	0.17018
0.303984	0.554085	-0.26846	0.306129	-0.31662	-0.6175		0.303984	0.087025	0.857007	0.0641039	0.0606662	0.171168
0.304484	0.562191	-0.28038	0.283241	-0.29564	-0.60606		0.304484	0.0883423	0.853463	0.0598656	0.0631701	0.172484
0.304984	0.566006	-0.28801	0.263214	-0.27227	-0.59652		0.304984	0.0889623	0.851194	0.0561571	0.0659593	0.173582
0.305484	0.565052	-0.2923	0.248432	-0.24843	-0.58889		0.305484	0.0888073	0.849918	0.0534199	0.0688046	0.17446
0.305984	0.554085	-0.29039	0.246525	-0.22984	-0.58794		0.305984	0.087025	0.850486	0.0530667	0.0710232	0.174569
0.306484	0.537395	-0.2799	0.256062	-0.22554	-0.58651		0.306484	0.0843126	0.853605	0.0548327	0.0715364	0.174733
0.306984	0.529289	-0.26941	0.26989	-0.23079	-0.58937		0.306984	0.0829952	0.856725	0.0573934	0.0709099	0.174404
0.307484	0.534058	-0.26894	0.281334	-0.24271	-0.58746		0.307484	0.0837703	0.856864	0.0595125	0.0694872	0.174624
0.307984	0.543594	-0.278	0.295162	-0.25225	-0.58413		0.307984	0.08532	0.85417	0.0620731	0.0683486	0.175007
0.308484	0.545502	-0.28467	0.311852	-0.26512	-0.58508		0.308484	0.0856301	0.852187	0.0651637	0.0668126	0.174898
0.308984	0.54121	-0.29087	0.319481	-0.28276	-0.58985		0.308984	0.0849326	0.850343	0.0665764	0.0647073	0.174349
0.309484	0.538826	-0.29707	0.31662	-0.30136	-0.59509		0.309484	0.0845451	0.8485	0.0660466	0.0624874	0.173746
0.309984	0.542164	-0.29755	0.309467	-0.32187	-0.59509		0.309984	0.0850876	0.848357	0.0647221	0.0600396	0.173746
0.310484	0.544548	-0.28372	0.303268	-0.33665	-0.59414		0.310484	0.0854751	0.852469	0.0635742	0.0582756	0.173856
0.310984	0.541687	-0.25702	0.290871	-0.35095	-0.59462		0.310984	0.0850101	0.860409	0.0612785	0.0565689	0.1738
0.311484	0.540733	-0.23317	0.264645	-0.36335	-0.59128		0.311484	0.0848551	0.867501	0.0564221	0.055089	0.174185
0.311984	0.546932	-0.21648	0.239372	-0.36573	-0.58413		0.311984	0.0858625	0.872464	0.0517422	0.0548049	0.175007
0.312484	0.552177	-0.20885	0.222206	-0.35048	-0.57554		0.312484	0.0867149	0.874733	0.0485634	0.056625	0.175996
0.312984	0.545502	-0.20695	0.217438	-0.32425	-0.57125		0.312984	0.0856301	0.875298	0.0476805	0.0597555	0.176489
0.313484	0.537872	-0.20933	0.228405	-0.30851	-0.57554		0.313484	0.0843901	0.87459	0.0497113	0.0616341	0.175996
0.313984	0.534534	-0.21744	0.253201	-0.30565	-0.58746		0.313984	0.0838476	0.872179	0.054303	0.0619754	0.174624
0.314484	0.535011	-0.22554	0.288486	-0.30375	-0.60272		0.314484	0.0839251	0.86977	0.0608369	0.0622022	0.172868
0.314984	0.526905	-0.22602	0.321388	-0.29945	-0.61369		0.314984	0.0826078	0.869627	0.0669295	0.0627154	0.171606
0.315484	0.514984	-0.20885	0.341892	-0.30231	-0.62752		0.315484	0.0806705	0.874733	0.0707264	0.062374	0.170015
0.315984	0.507355	-0.1812	0.347137	-0.31281	-0.64039		0.315984	0.0794306	0.882955	0.0716976	0.0611209	0.168534
0.316484	0.50354	-0.15831	0.339985	-0.31805	-0.64945		0.316484	0.0788106	0.889762	0.0703732	0.0604955	0.167492
0.316984	0.50354	-0.13781	0.328064	-0.31185	-0.64945		0.316984	0.0788106	0.895858	0.0681658	0.0612355	0.167492
0.317484	0.504017	-0.1235	0.313282	-0.30279	-0.64516		0.317484	0.0788881	0.900113	0.0654285	0.0623168	0.167986
0.317984	0.504494	-0.1235	0.29707	-0.29993	-0.63992		0.317984	0.0789657	0.900113	0.0624264	0.0626581	0.168588
0.318484	0.507355	-0.13542	0.28801	-0.3047	-0.63181		0.318484	0.0794306	0.896569	0.0607487	0.0620888	0.169522
0.318984	0.511646	-0.15211	0.280857	-0.30661	-0.6237		0.318984	0.080128	0.891606	0.0594242	0.0618608	0.170455
0.319484	0.520706	-0.16594	0.270844	-0.29898	-0.61893		0.319484	0.0816004	0.887493	0.05757	0.0627715	0.171003
0.319984	0.524998	-0.18501	0.259399	-0.28801	-0.61274		0.319984	0.0822979	0.881822	0.0554507	0.0640807	0.171716
0.320484	0.526428	-0.20361	0.253677	-0.28563	-0.60987		0.320484	0.0825303	0.876291	0.0543911	0.0643648	0.172046
0.320984	0.534058	-0.21172	0.258446	-0.29182	-0.61274		0.320984	0.0837703	0.87388	0.0552742	0.063626	0.171716
0.321484	0.551224	-0.21744	0.268936	-0.29469	-0.61846		0.321484	0.08656	0.872179	0.0572167	0.0632835	0.171057
0.321984	0.567913	-0.22125	0.286102	-0.28944	-0.61655		0.321984	0.0892722	0.871046	0.0603954	0.0639101	0.171277
0.322484	0.572681	-0.21696	0.311375	-0.28229	-0.60177		0.322484	0.0900471	0.872322	0.0650754	0.0647634	0.172978
0.322984	0.579357	-0.20027	0.338554	-0.27847	-0.58174		0.322984	0.091132	0.877285	0.0701083	0.0652193	0.175282
0.323484	0.593662	-0.17881	0.357628	-0.27704	-0.56076		0.323484	0.0934568	0.883666	0.0736403	0.06539	0.177696
0.323984	0.603199	-0.16308	0.36335	-0.27847	-0.54836		0.323984	0.0950067	0.888344	0.0746999	0.0652193	0.179123
0.324484	0.599384	-0.15783	0.35429	-0.2799	-0.54502		0.324484	0.0943867	0.889905	0.0730222	0.0650486	0.179507
0.324984	0.597	-0.16594	0.33617	-0.2799	-0.54264		0.324984	0.0939993	0.887493	0.0696668	0.0650486	0.179781
0.325484	0.602722	-0.1874	0.318527	-0.27752	-0.54264		0.325484	0.0949292	0.881112	0.0663997	0.0653327	0.179781
0.325984	0.607967	-0.21172	0.308514	-0.27514	-0.55122		0.325984	0.0957816	0.87388	0.0645456	0.0656167	0.178794
0.326484	0.604153	-0.23031	0.314713	-0.27704	-0.57077		0.326484	0.0951618	0.868352	0.0656935	0.06539	0.176544
0.326984	0.60463	-0.2408	0.330448	-0.2737	-0.59319		0.326984	0.0952393	0.865232	0.0686072	0.0657886	0.173965
0.327484	0.612736	-0.23365	0.348091	-0.26894	-0.60701		0.327484	0.0965566	0.867358	0.0718743	0.0663567	0.172375
0.327984	0.619411	-0.21219	0.361919	-0.26703	-0.61941		0.327984	0.0976414	0.87374	0.0744349	0.0665847	0.170948
0.328484	0.617504	-0.18597	0.362873	-0.27084	-0.63086		0.328484	0.0973315	0.881537	0.0746115	0.0661299	0.169631
0.328984	0.610828	-0.17166	0.350475	-0.27227	-0.63467		0.328984	0.0962466	0.885792	0.0723157	0.0659593	0.169192
0.329484	0.606537	-0.17357	0.322342	-0.26131	-0.62561		0.329484	0.0955492	0.885224	0.0671062	0.0672673	0.170235
0.329984	0.605583	-0.18406	0.285149	-0.24366	-0.60749		0.329984	0.0953942	0.882105	0.060219	0.0693738	0.17232
0.330484	0.613689	-0.19932	0.254631	-0.22745	-0.597		0.330484	0.0967115	0.877567	0.0545678	0.0713085	0.173527
0.330984	0.627041	-0.20885	0.241756	-0.22125	-0.60177		0.330984	0.0988814	0.874733	0.0521836	0.0720484	0.172978
0.331484	0.644207	-0.21505	0.253677	-0.22221	-0.60749		0.331484	0.101671	0.872889	0.0543911	0.0719339	0.17232
0.331984	0.661373	-0.2141	0.277519	-0.22793	-0.60749		0.331984	0.104461	0.873172	0.0588061	0.0712512	0.17232
0.332484	0.67234	-0.21076	0.298977	-0.2389	-0.6032		0.332484	0.106243	0.874165	0.0627796	0.0699419	0.172813
0.332984	0.67091	-0.20123	0.312805	-0.25082	-0.59938		0.332984	0.106011	0.876999	0.0653402	0.0685193	0.173253
0.333484	0.65279	-0.19169	0.314236	-0.26131	-0.59557		0.333484	0.103066	0.879836	0.0656052	0.0672673	0.173691
0.333984	0.632763	-0.18835	0.303745	-0.27466	-0.58031		0.333984	0.0998113	0.880829	0.0636625	0.065674	0.175447
0.334484	0.615597	-0.18597	0.28801	-0.29039	-0.56267		0.334484	0.0970216	0.881537	0.0607487	0.0637967	0.177476
0.334984	0.600815	-0.17595	0.275135	-0.30231	-0.54741		0.334984	0.0946193	0.884516	0.0583646	0.062374	0.179232
0.335484	0.590324	-0.15163	0.269413	-0.30375	-0.54026		0.335484	0.0929144	0.891748	0.057305	0.0622022	0.180055
0.335984	0.58651	-0.12732	0.267982	-0.30375	-0.53406		0.335984	0.0922945	0.898977	0.05704	0.0622022	0.180768
0.336484	0.588417	-0.10681	0.278473	-0.30231	-0.52214		0.336484	0.0926044	0.905076	0.0589827	0.062374	0.182139
0.336984	0.584602	-0.09298	0.299454	-0.29182	-0.51498		0.336984	0.0919844	0.909189	0.0628679	0.063626	0.182963
0.337484	0.576973	-0.08345	0.315189	-0.27132	-0.51832		0.337484	0.0907446	0.912023	0.0657816	0.0660727	0.182579
0.337984	0.578403	-0.08345	0.318527	-0.25368	-0.53024		0.337984	0.090977	0.912023	0.0663997	0.068178	0.181207
0.338484	0.591278	-0.09537	0.312805	-0.24939	-0.53596		0.338484	0.0930694	0.908478	0.0653402	0.06869	0.180549
0.338984	0.609875	-0.11539	0.317097	-0.25082	-0.54264		0.338984	0.0960917	0.902525	0.0661349	0.0685193	0.179781
0.339484	0.621319	-0.14114	0.326157	-0.25368	-0.56314		0.339484	0.0979515	0.894868	0.0678126	0.068178	0.177422
0.339984	0.629902	-0.17118	0.32568	-0.26226	-0.58937		0.339984	0.0993464	0.885935	0.0677243	0.067154	0.174404
0.340484	0.630379	-0.19836	0.316143	-0.28372	-0.60701		0.340484	0.0994239	0.877853	0.0659583	0.0645927	0.172375
0.340984	0.626087	-0.21505	0.304222	-0.30518	-0.60606		0.340984	0.0987264	0.872889	0.0637508	0.0620315	0.172484
0.341484	0.612736	-0.21887	0.30756	-0.31424	-0.60081		0.341484	0.0965566	0.871754	0.0643689	0.0609502	0.173088
0.341984	0.596046	-0.21791	0.314713	-0.30708	-0.59557		0.341984	0.0938443	0.872039	0.0656935	0.0618047	0.173691
0.342484	0.586987	-0.21935	0.31805	-0.29278	-0.58985		0.342484	0.092372	0.871611	0.0663114	0.0635114	0.174349
0.342984	0.587463	-0.22125	0.317097	-0.27466	-0.58651		0.342984	0.0924494	0.871046	0.0661349	0.065674	0.174733
0.343484	0.597954	-0.22316	0.314713	-0.25749	-0.58889		0.343484	0.0941543	0.870478	0.0656935	0.0677233	0.17446
0.343984	0.602722	-0.22936	0.319481	-0.24557	-0.59795		0.343984	0.0949292	0.868634	0.0665764	0.0691459	0.173417
0.344484	0.59557	-0.23794	0.317574	-0.24319	-0.60701		0.344484	0.0937669	0.866083	0.0662233	0.0694299	0.172375
0.344984	0.580788	-0.24223	0.308514	-0.24271	-0.60844		0.344984	0.0913646	0.864807	0.0645456	0.0694872	0.17221
0.345484	0.568867	-0.23127	0.298023	-0.23651	-0.60463		0.345484	0.0894273	0.868066	0.0626029	0.0702272	0.172649
0.345984	0.562191	-0.21362	0.295639	-0.22316	-0.59557		0.345984	0.0883423	0.873315	0.0621614	0.0718205	0.173691
0.346484	0.558853	-0.20361	0.302792	-0.20933	-0.5846		0.346484	0.0877998	0.876291	0.063486	0.0734711	0.174953
0.346984	0.555515	-0.20313	0.303268	-0.20695	-0.57459		0.346984	0.0872574	0.876434	0.0635742	0.0737551	0.176105
0.347484	0.554562	-0.20361	0.296116	-0.2141	-0.56887		0.347484	0.0871025	0.876291	0.0622498	0.0729018	0.176763
0.347984	0.555992	-0.20313	0.290394	-0.22745	-0.56839		0.347984	0.0873349	0.876434	0.0611902	0.0713085	0.176818
0.348484	0.557423	-0.21124	0.298023	-0.24605	-0.56362		0.348484	0.0875674	0.874022	0.0626029	0.0690886	0.177367
0.348984	0.555038	-0.22316	0.314236	-0.26894	-0.55647		0.348984	0.0871798	0.870478	0.0656052	0.0663567	0.17819
0.349484	0.547409	-0.22221	0.327587	-0.28706	-0.55218		0.349484	0.08594	0.87076	0.0680774	0.0641941	0.178683
0.349984	0.544548	-0.21076	0.339031	-0.28944	-0.55504		0.349984	0.0854751	0.874165	0.0701966	0.0639101	0.178354
0.350484	0.555515	-0.20456	0.351906	-0.2799	-0.56696		0.350484	0.0872574	0.876009	0.0725807	0.0650486	0.176983
0.350984	0.57888	-0.20123	0.361443	-0.27132	-0.57602		0.350984	0.0910545	0.876999	0.0743467	0.0660727	0.17594
0.351484	0.603676	-0.19264	0.357151	-0.26369	-0.58317		0.351484	0.0950843	0.879553	0.073552	0.0669833	0.175118
0.351984	0.625134	-0.17214	0.343323	-0.25415	-0.58794		0.351984	0.0985715	0.885649	0.0709914	0.0681219	0.174569
0.352484	0.640869	-0.15354	0.326633	-0.24509	-0.5908		0.352484	0.101129	0.89118	0.0679008	0.0692032	0.17424
0.352984	0.648975	-0.13828	0.309944	-0.23985	-0.58413		0.352984	0.102446	0.895718	0.0648104	0.0698286	0.175007
0.353484	0.655651	-0.12636	0.298977	-0.24509	-0.5641		0.353484	0.103531	0.899263	0.0627796	0.0692032	0.177312
0.353984	0.656605	-0.11778	0.299454	-0.25845	-0.54359		0.353984	0.103686	0.901814	0.0628679	0.0676087	0.179671
0.354484	0.653744	-0.10872	0.310421	-0.28038	-0.52691		0.354484	0.103221	0.904508	0.0648987	0.0649914	0.181591
0.354984	0.645161	-0.10109	0.319958	-0.30088	-0.51212		0.354984	0.101826	0.906777	0.0666647	0.0625447	0.183292
0.355484	0.637531	-0.09823	0.326633	-0.31376	-0.49591		0.355484	0.100586	0.907628	0.0679008	0.0610075	0.185157
0.355984	0.633717	-0.09966	0.337124	-0.3233	-0.48876		0.355984	0.0999664	0.907202	0.0698435	0.0598689	0.18598
0.356484	0.629902	-0.0968	0.34523	-0.32187	-0.49925		0.356484	0.0993464	0.908053	0.0713445	0.0600396	0.184773
0.356984	0.63324	-0.08869	0.341415	-0.31424	-0.51689		0.356984	0.0998889	0.910465	0.070638	0.0609502	0.182743
0.357484	0.6423	-0.09155	0.32711	-0.29802	-0.52977		0.357484	0.101361	0.909614	0.0679891	0.062886	0.181261
0.357984	0.658989	-0.10681	0.31662	-0.28992	-0.5374		0.357984	0.104073	0.905076	0.0660466	0.0638528	0.180384
0.358484	0.679493	-0.12541	0.321388	-0.28944	-0.54789		0.358484	0.107406	0.899545	0.0669295	0.0639101	0.179177
0.358984	0.69809	-0.13685	0.33474	-0.28849	-0.56171		0.358984	0.110428	0.896143	0.069402	0.0640234	0.177587
0.359484	0.699997	-0.14591	0.342369	-0.28181	-0.56934		0.359484	0.110738	0.893449	0.0708147	0.0648207	0.176709
0.359984	0.686169	-0.15354	0.341415	-0.27466	-0.57602		0.359984	0.108491	0.89118	0.070638	0.065674	0.17594
0.360484	0.667572	-0.15688	0.347137	-0.27084	-0.58556		0.360484	0.105468	0.890187	0.0716976	0.0661299	0.174843
0.360984	0.654697	-0.16212	0.359058	-0.26417	-0.59605		0.360984	0.103376	0.888629	0.0739051	0.066926	0.173636
0.361484	0.64373	-0.16785	0.368118	-0.24939	-0.59557		0.361484	0.101594	0.886925	0.0755828	0.06869	0.173691
0.361984	0.637054	-0.17262	0.36478	-0.23556	-0.58556		0.361984	0.100509	0.885507	0.0749647	0.0703406	0.174843
0.362484	0.642776	-0.16689	0.360012	-0.23031	-0.5765		0.362484	0.101439	0.887211	0.0740818	0.0709671	0.175885
0.362984	0.658989	-0.16499	0.361443	-0.22459	-0.56744		0.362984	0.104073	0.887776	0.0743467	0.0716498	0.176927
0.363484	0.680447	-0.17118	0.356197	-0.21887	-0.55838		0.363484	0.107561	0.885935	0.0733753	0.0723325	0.17797
0.363984	0.695705	-0.18215	0.341415	-0.2203	-0.54884		0.363984	0.11004	0.882673	0.070638	0.0721618	0.179067
0.364484	0.70715	-0.19503	0.317097	-0.22984	-0.54359		0.364484	0.1119	0.878843	0.0661349	0.0710232	0.179671
0.364984	0.70858	-0.20218	0.297546	-0.2346	-0.54169		0.364984	0.112133	0.876717	0.0625146	0.0704551	0.17989
0.365484	0.70715	-0.20599	0.28944	-0.23031	-0.53787		0.365484	0.1119	0.875584	0.0610135	0.0709671	0.18033
0.365984	0.702858	-0.1936	0.28944	-0.22888	-0.52786		0.365984	0.111203	0.879268	0.0610135	0.0711378	0.181481
0.366484	0.696182	-0.16403	0.293255	-0.23174	-0.51737		0.366484	0.110118	0.888061	0.06172	0.0707965	0.182688
0.366984	0.688553	-0.12064	0.297546	-0.23413	-0.51069		0.366984	0.108878	0.900964	0.0625146	0.0705112	0.183457
0.367484	0.678062	-0.072	0.309467	-0.23127	-0.5064		0.367484	0.107173	0.915428	0.0647221	0.0708526	0.18395
0.367984	0.671387	-0.03386	0.329494	-0.2346	-0.50688		0.367984	0.106088	0.926769	0.0684306	0.0704551	0.183895
0.368484	0.657558	-0.01097	0.346661	-0.25272	-0.51355		0.368484	0.103841	0.933576	0.0716095	0.0682925	0.183128
0.368984	0.637531	-0.00381	0.358582	-0.28181	-0.52166		0.368984	0.100586	0.935705	0.073817	0.0648207	0.182195
0.369484	0.618458	-0.00954	0.371933	-0.30565	-0.52309		0.369484	0.0974866	0.934001	0.0762892	0.0619754	0.18203
0.369984	0.613689	-0.02337	0.3829	-0.31757	-0.52547		0.369984	0.0967115	0.929888	0.0783201	0.0605528	0.181756
0.370484	0.622272	-0.04387	0.380039	-0.31948	-0.5374		0.370484	0.0981064	0.923792	0.0777903	0.0603248	0.180384
0.370984	0.631809	-0.06533	0.36335	-0.30994	-0.55265		0.370984	0.0996563	0.917411	0.0746999	0.0614634	0.178629
0.371484	0.636101	-0.08583	0.349998	-0.28467	-0.56267		0.371484	0.100354	0.911315	0.0722274	0.0644794	0.177476
0.371984	0.635147	-0.10729	0.342369	-0.24366	-0.5722		0.371984	0.100199	0.904934	0.0708147	0.0693738	0.17638
0.372484	0.626564	-0.12636	0.328064	-0.20933	-0.58746		0.372484	0.0988039	0.899263	0.0681658	0.0734711	0.174624
0.372984	0.611305	-0.13876	0.312328	-0.19121	-0.60034		0.372984	0.0963241	0.895575	0.0652518	0.0756337	0.173142
0.373484	0.593662	-0.13828	0.307083	-0.19026	-0.59843		0.373484	0.0934568	0.895718	0.0642806	0.0757471	0.173362
0.373984	0.586987	-0.12684	0.311375	-0.19884	-0.58365		0.373984	0.092372	0.89912	0.0650754	0.0747231	0.175062
0.374484	0.597954	-0.10633	0.310898	-0.2079	-0.56744		0.374484	0.0941543	0.905219	0.064987	0.0736418	0.176927
0.374984	0.621319	-0.08249	0.306606	-0.21935	-0.56028		0.374984	0.0979515	0.912308	0.0641923	0.0722752	0.177751
0.375484	0.643253	-0.06008	0.311852	-0.22173	-0.55742		0.375484	0.101516	0.918972	0.0651637	0.0719912	0.17808
0.375984	0.65136	-0.05102	0.322342	-0.21315	-0.54979		0.375984	0.102834	0.921666	0.0671062	0.0730152	0.178958
0.376484	0.648499	-0.05674	0.335693	-0.19646	-0.53835		0.376484	0.102369	0.919965	0.0695785	0.0750071	0.180274
0.376984	0.644207	-0.0782	0.348091	-0.18597	-0.53072		0.376984	0.101671	0.913584	0.0718743	0.0762591	0.181152
0.377484	0.643253	-0.10824	0.362873	-0.18835	-0.5312		0.377484	0.101516	0.904651	0.0746115	0.075975	0.181097
0.377984	0.645161	-0.14305	0.375271	-0.19121	-0.53406		0.377984	0.101826	0.8943	0.0769074	0.0756337	0.180768
0.378484	0.65136	-0.17548	0.384331	-0.1955	-0.54312		0.378484	0.102834	0.884656	0.0785851	0.0751217	0.179726
0.378984	0.66328	-0.19264	0.397205	-0.20504	-0.56076		0.378984	0.104771	0.879553	0.080969	0.0739831	0.177696
0.379484	0.680923	-0.19169	0.405312	-0.22364	-0.58937		0.379484	0.107638	0.879836	0.0824702	0.0717632	0.174404
0.379984	0.693798	-0.17929	0.404358	-0.23937	-0.61464		0.379984	0.10973	0.883523	0.0822936	0.0698858	0.171497
0.380484	0.696659	-0.16117	0.39959	-0.24986	-0.63181		0.380484	0.110195	0.888912	0.0814106	0.0686339	0.169522
0.380984	0.692844	-0.13494	0.39959	-0.2656	-0.63801		0.380984	0.109575	0.896711	0.0814106	0.0667553	0.168808
0.381484	0.689507	-0.10204	0.404358	-0.28324	-0.63705		0.381484	0.109033	0.906495	0.0822936	0.06465	0.168919
0.381984	0.694275	-0.0782	0.400066	-0.28944	-0.63372		0.381984	0.109808	0.913584	0.0814988	0.0639101	0.169302
0.382484	0.70715	-0.07439	0.391006	-0.27657	-0.63372		0.382484	0.1119	0.914717	0.0798211	0.0654461	0.169302
0.382984	0.723362	-0.08202	0.3829	-0.25654	-0.63515		0.382984	0.114535	0.912448	0.0783201	0.0678366	0.169137
0.383484	0.745296	-0.09537	0.374794	-0.23746	-0.63181		0.383484	0.1181	0.908478	0.076819	0.0701138	0.169522
0.383984	0.76437	-0.1092	0.367165	-0.2203	-0.6218		0.383984	0.121199	0.904366	0.0754063	0.0721618	0.170673
0.384484	0.772476	-0.12255	0.357151	-0.20266	-0.61321		0.384484	0.122517	0.900396	0.073552	0.0742671	0.171662
0.384984	0.770569	-0.1297	0.352383	-0.19264	-0.60892		0.384984	0.122207	0.89827	0.0726691	0.075463	0.172155
0.385484	0.761509	-0.12732	0.355721	-0.19407	-0.60272		0.385484	0.120735	0.898977	0.0732872	0.0752923	0.172868
0.385984	0.751019	-0.11969	0.365734	-0.20027	-0.59128		0.385984	0.11903	0.901246	0.0751413	0.0745524	0.174185
0.386484	0.739098	-0.1092	0.375271	-0.21267	-0.58079		0.386484	0.117092	0.904366	0.0769074	0.0730725	0.175392
0.386984	0.733376	-0.10204	0.376701	-0.22793	-0.57364		0.386984	0.116162	0.906495	0.0771722	0.0712512	0.176214
0.387484	0.736237	-0.09203	0.376225	-0.24939	-0.56458		0.387484	0.116627	0.909471	0.077084	0.06869	0.177257
0.387984	0.727177	-0.08011	0.381947	-0.26798	-0.5579		0.387984	0.115155	0.913016	0.0781436	0.0664713	0.178025
0.388484	0.70715	-0.0701	0.389576	-0.28419	-0.55695		0.388484	0.1119	0.915993	0.0795563	0.0645366	0.178134
0.388984	0.682354	-0.07057	0.391483	-0.29898	-0.56362		0.388984	0.107871	0.915853	0.0799094	0.0627715	0.177367
0.389484	0.660419	-0.07677	0.3829	-0.30804	-0.5703		0.389484	0.104306	0.914009	0.0783201	0.0616902	0.176598
0.389984	0.639439	-0.08774	0.372887	-0.31137	-0.57697		0.389984	0.100896	0.910747	0.0764659	0.0612927	0.175831
0.390484	0.620842	-0.103	0.362396	-0.31137	-0.58126		0.390484	0.097874	0.906209	0.0745232	0.0612927	0.175337
0.390984	0.620842	-0.11873	0.353813	-0.31376	-0.58079		0.390984	0.097874	0.901532	0.0729339	0.0610075	0.175392
0.391484	0.626564	-0.12493	0.346661	-0.31185	-0.57268		0.391484	0.0988039	0.899688	0.0716095	0.0612355	0.176325
0.391984	0.628948	-0.11778	0.344753	-0.29898	-0.56362		0.391984	0.0991913	0.901814	0.0712562	0.0627715	0.177367
0.392484	0.628948	-0.1092	0.35429	-0.28563	-0.56171		0.392484	0.0991913	0.904366	0.0730222	0.0643648	0.177587
0.392984	0.631809	-0.10347	0.372887	-0.27704	-0.56696		0.392984	0.0996563	0.90607	0.0764659	0.06539	0.176983
0.393484	0.634193	-0.10538	0.387669	-0.27466	-0.57125		0.393484	0.100044	0.905502	0.0792032	0.065674	0.176489
0.393984	0.63324	-0.11349	0.393391	-0.2737	-0.57173		0.393984	0.0998889	0.90309	0.0802627	0.0657886	0.176434
0.394484	0.638008	-0.12112	0.392914	-0.2718	-0.57411		0.394484	0.100664	0.900821	0.0801744	0.0660154	0.17616
0.394984	0.647068	-0.12541	0.392914	-0.2718	-0.58746		0.394984	0.102136	0.899545	0.0801744	0.0660154	0.174624
0.395484	0.657082	-0.12684	0.397682	-0.26846	-0.60701		0.395484	0.103764	0.89912	0.0810573	0.066414	0.172375
0.395984	0.666618	-0.12302	0.402451	-0.26226	-0.62466		0.395984	0.105313	0.900256	0.0819404	0.067154	0.170344
0.396484	0.676632	-0.1111	0.406265	-0.25272	-0.64278		0.396484	0.106941	0.903801	0.0826467	0.0682925	0.168259
0.396984	0.681877	-0.09203	0.40102	-0.2389	-0.65708		0.396984	0.107793	0.909471	0.0816754	0.0699419	0.166614
0.397484	0.675201	-0.08297	0.385761	-0.23174	-0.6628		0.397484	0.106708	0.912166	0.0788499	0.0707965	0.165956
0.397984	0.671387	-0.08154	0.366211	-0.23079	-0.65851		0.397984	0.106088	0.912591	0.0752297	0.0709099	0.16645
0.398484	0.67234	-0.07963	0.34523	-0.23031	-0.64993		0.398484	0.106243	0.913159	0.0713445	0.0709671	0.167437
0.398984	0.673771	-0.07725	0.326157	-0.22459	-0.63181		0.398984	0.106476	0.913866	0.0678126	0.0716498	0.169522
0.399484	0.665665	-0.08297	0.31805	-0.20981	-0.60606		0.399484	0.105158	0.912166	0.0663114	0.0734138	0.172484
0.399984	0.653744	-0.09441	0.317097	-0.19932	-0.58603		0.399984	0.103221	0.908764	0.0661349	0.0746658	0.174789
0.400484	0.656128	-0.10252	0.324249	-0.19979	-0.58126		0.400484	0.103609	0.906352	0.0674593	0.0746097	0.175337
0.400984	0.665665	-0.11158	0.32711	-0.20981	-0.58031		0.400984	0.105158	0.903658	0.0679891	0.0734138	0.175447
0.401484	0.678062	-0.13018	0.329018	-0.22364	-0.56887		0.401484	0.107173	0.898127	0.0683424	0.0717632	0.176763
0.401984	0.689507	-0.15402	0.32711	-0.2327	-0.5641		0.401984	0.109033	0.891038	0.0679891	0.0706819	0.177312
0.402484	0.70715	-0.16832	0.314236	-0.24414	-0.57316		0.402484	0.1119	0.886785	0.0656052	0.0693166	0.176269
0.402984	0.730515	-0.17118	0.300884	-0.25511	-0.59032		0.402984	0.115698	0.885935	0.0631327	0.0680073	0.174295
0.403484	0.742912	-0.16642	0.293255	-0.25988	-0.60272		0.403484	0.117712	0.88735	0.06172	0.067438	0.172868
0.403984	0.741005	-0.15116	0.298977	-0.26083	-0.61274		0.403984	0.117402	0.891888	0.0627796	0.0673246	0.171716
0.404484	0.727177	-0.13018	0.305176	-0.26131	-0.63324		0.404484	0.115155	0.898127	0.0639275	0.0672673	0.169357
0.404984	0.714302	-0.1111	0.311375	-0.26798	-0.65708		0.404984	0.113063	0.903801	0.0650754	0.0664713	0.166614
0.405484	0.70858	-0.10586	0.319958	-0.28324	-0.67616		0.405484	0.112133	0.905359	0.0666647	0.06465	0.164419
0.405984	0.708103	-0.11206	0.326157	-0.30375	-0.68283		0.405984	0.112055	0.903515	0.0678126	0.0622022	0.163652
0.406484	0.711918	-0.12493	0.326157	-0.32139	-0.67616		0.406484	0.112675	0.899688	0.0678126	0.0600969	0.164419
0.406984	0.716686	-0.14305	0.323296	-0.33045	-0.66137		0.406984	0.11345	0.8943	0.0672829	0.0590156	0.166121
0.407484	0.720978	-0.16117	0.320911	-0.33522	-0.64468		0.407484	0.114148	0.888912	0.0668412	0.0584463	0.168041
0.407984	0.720024	-0.17166	0.316143	-0.34046	-0.63086		0.407984	0.113993	0.885792	0.0659583	0.0578209	0.169631
0.408484	0.714302	-0.175	0.315189	-0.33188	-0.61846		0.408484	0.113063	0.884799	0.0657816	0.0588449	0.171057
0.408984	0.708103	-0.175	0.326157	-0.31281	-0.61178		0.408984	0.112055	0.884799	0.0678126	0.0611209	0.171826
0.409484	0.705719	-0.17738	0.347614	-0.29039	-0.61035		0.409484	0.111668	0.884091	0.071786	0.0637967	0.171991
0.409984	0.704765	-0.17738	0.367641	-0.27418	-0.61083		0.409984	0.111513	0.884091	0.0754945	0.0657313	0.171935
0.410484	0.701427	-0.17118	0.382423	-0.26131	-0.60987		0.410484	0.11097	0.885935	0.0782317	0.0672673	0.172046
0.410984	0.693321	-0.16403	0.394821	-0.24939	-0.60225		0.410984	0.109653	0.888061	0.0805275	0.06869	0.172922
0.411484	0.680923	-0.16403	0.395298	-0.24366	-0.59271		0.411484	0.107638	0.888061	0.0806159	0.0693738	0.17402
0.411984	0.665665	-0.1688	0.377178	-0.24796	-0.58556		0.411984	0.105158	0.886643	0.0772605	0.0688606	0.174843
0.412484	0.648022	-0.17118	0.342369	-0.26417	-0.59128		0.412484	0.102291	0.885935	0.0708147	0.066926	0.174185
0.412984	0.630379	-0.17262	0.300884	-0.28706	-0.61131		0.412984	0.0994239	0.885507	0.0631327	0.0641941	0.17188
0.413484	0.619411	-0.17881	0.264168	-0.3047	-0.63372		0.413484	0.0976414	0.883666	0.0563338	0.0620888	0.169302
0.413984	0.617504	-0.18311	0.238419	-0.31281	-0.65851		0.413984	0.0973315	0.882387	0.0515657	0.0611209	0.16645
0.414484	0.621796	-0.17405	0.227451	-0.31424	-0.67568		0.414484	0.098029	0.885081	0.0495347	0.0609502	0.164474
0.414984	0.62561	-0.15926	0.230312	-0.31185	-0.68474		0.414984	0.0986489	0.889479	0.0500645	0.0612355	0.163432
0.415484	0.632286	-0.14973	0.240326	-0.30613	-0.68378		0.415484	0.0997338	0.892313	0.0519188	0.0619181	0.163542
0.415984	0.646591	-0.15068	0.249386	-0.2985	-0.67616		0.415984	0.102059	0.892031	0.0535965	0.0628288	0.164419
0.416484	0.66185	-0.15831	0.254154	-0.29945	-0.669		0.416484	0.104538	0.889762	0.0544794	0.0627154	0.165243
0.416984	0.671864	-0.17071	0.249863	-0.31424	-0.65994		0.416984	0.106166	0.886075	0.0536848	0.0609502	0.166285
0.417484	0.675678	-0.1812	0.243664	-0.3376	-0.65899		0.417484	0.106786	0.882955	0.0525369	0.0581622	0.166394
0.417984	0.67234	-0.18597	0.238419	-0.36144	-0.66996		0.417984	0.106243	0.881537	0.0515657	0.0553169	0.165132
0.418484	0.667095	-0.1874	0.243664	-0.37718	-0.68474		0.418484	0.105391	0.881112	0.0525369	0.0534384	0.163432
0.418984	0.664711	-0.1893	0.26226	-0.38338	-0.68426		0.418984	0.105003	0.880547	0.0559805	0.0526984	0.163487
0.419484	0.666142	-0.18454	0.288486	-0.38576	-0.66853		0.419484	0.105236	0.881962	0.0608369	0.0524144	0.165297
0.419984	0.669479	-0.16975	0.313282	-0.38719	-0.65565		0.419984	0.105778	0.88636	0.0654285	0.0522437	0.166779
0.420484	0.666618	-0.15354	0.330448	-0.38481	-0.64993		0.420484	0.105313	0.89118	0.0686072	0.0525278	0.167437
0.420984	0.665665	-0.14114	0.34523	-0.37622	-0.64802		0.420984	0.105158	0.894868	0.0713445	0.053553	0.167657
0.421484	0.66185	-0.12922	0.356197	-0.36573	-0.64659		0.421484	0.104538	0.898412	0.0733753	0.0548049	0.167821
0.421984	0.650406	-0.11253	0.360966	-0.35763	-0.65708		0.421984	0.102679	0.903375	0.0742584	0.0557717	0.166614
0.422484	0.638485	-0.10443	0.360012	-0.34332	-0.67377		0.422484	0.100741	0.905784	0.0740818	0.0574795	0.164694
0.422984	0.635147	-0.10824	0.35429	-0.31853	-0.68235		0.422984	0.100199	0.904651	0.0730222	0.0604382	0.163707
0.423484	0.646591	-0.12064	0.344753	-0.29707	-0.68283		0.423484	0.102059	0.900964	0.0712562	0.0629994	0.163652
0.423984	0.664234	-0.13685	0.33617	-0.28849	-0.68235		0.423984	0.104926	0.896143	0.0696668	0.0640234	0.163707
0.424484	0.6814	-0.15068	0.337124	-0.28944	-0.68569		0.424484	0.107716	0.892031	0.0698435	0.0639101	0.163323
0.424984	0.692368	-0.15736	0.342846	-0.2923	-0.6876		0.424984	0.109498	0.890044	0.070903	0.0635687	0.163103
0.425484	0.693321	-0.14925	0.344753	-0.2985	-0.69094		0.425484	0.109653	0.892456	0.0712562	0.0628288	0.162719
0.425984	0.686646	-0.13542	0.346184	-0.319	-0.69475		0.425984	0.108568	0.896569	0.0715212	0.0603821	0.16228
0.426484	0.67997	-0.12016	0.349998	-0.34475	-0.69332		0.426484	0.107483	0.901106	0.0722274	0.0573089	0.162445
0.426984	0.669003	-0.09966	0.350952	-0.36621	-0.68426		0.426984	0.105701	0.907202	0.0724041	0.0547477	0.163487
0.427484	0.656128	-0.08345	0.339508	-0.37956	-0.67759		0.427484	0.103609	0.912023	0.0702849	0.0531543	0.164254
0.427984	0.645638	-0.08535	0.315666	-0.3829	-0.67711		0.427984	0.101904	0.911458	0.06587	0.0527557	0.16431
0.428484	0.64373	-0.10633	0.293255	-0.37622	-0.67854		0.428484	0.101594	0.905219	0.06172	0.053553	0.164145
0.428984	0.65136	-0.13447	0.278473	-0.35954	-0.68474		0.428984	0.102834	0.896851	0.0589827	0.0555437	0.163432
0.429484	0.66328	-0.1626	0.278473	-0.34094	-0.69761		0.429484	0.104771	0.888486	0.0589827	0.0577636	0.161951
0.429984	0.6814	-0.19693	0.288963	-0.32902	-0.7081		0.429984	0.107716	0.878278	0.0609252	0.0591862	0.160744
0.430484	0.699997	-0.22173	0.304222	-0.32759	-0.70429		0.430484	0.110738	0.870903	0.0637508	0.0593569	0.161183
0.430984	0.71764	-0.21982	0.322342	-0.33855	-0.6938		0.430984	0.113605	0.871471	0.0671062	0.0580488	0.162389
0.431484	0.731468	-0.20599	0.339508	-0.36144	-0.69141		0.431484	0.115852	0.875584	0.0702849	0.0553169	0.162664
0.431984	0.73719	-0.19598	0.357151	-0.3829	-0.69618		0.431984	0.116782	0.87856	0.073552	0.0527557	0.162116
0.432484	0.736237	-0.19503	0.367165	-0.3953	-0.69857		0.432484	0.116627	0.878843	0.0754063	0.0512758	0.161841
0.432984	0.7267	-0.1893	0.366688	-0.39005	-0.70143		0.432984	0.115078	0.880547	0.075318	0.0519024	0.161512
0.433484	0.711441	-0.18406	0.356197	-0.37718	-0.71192		0.433484	0.112598	0.882105	0.0733753	0.0534384	0.160305
0.433984	0.698566	-0.1936	0.348568	-0.36478	-0.72432		0.433984	0.110505	0.879268	0.0719626	0.0549183	0.158878
0.434484	0.693798	-0.20742	0.348568	-0.35	-0.72765		0.434484	0.10973	0.875158	0.0719626	0.0566823	0.158495
0.434984	0.700474	-0.21505	0.348091	-0.33379	-0.72002		0.434984	0.110815	0.872889	0.0718743	0.0586169	0.159373
0.435484	0.709534	-0.20742	0.344276	-0.3171	-0.71621		0.435484	0.112288	0.875158	0.0711678	0.0606089	0.159811
0.435984	0.720978	-0.20027	0.340939	-0.31137	-0.71621		0.435984	0.114148	0.877285	0.0705499	0.0612927	0.159811
0.436484	0.736713	-0.19979	0.344753	-0.31042	-0.71526		0.436484	0.116705	0.877427	0.0712562	0.0614061	0.15992
0.436984	0.747681	-0.20123	0.345707	-0.30851	-0.71716		0.436984	0.118487	0.876999	0.0714328	0.0616341	0.159702
0.437484	0.745773	-0.19217	0.341415	-0.30899	-0.71764		0.437484	0.118177	0.879693	0.070638	0.0615768	0.159647
0.437984	0.731468	-0.17452	0.337601	-0.31137	-0.71573		0.437984	0.115852	0.884942	0.0699318	0.0612927	0.159866
0.438484	0.716209	-0.16069	0.342369	-0.31281	-0.70667		0.438484	0.113373	0.889054	0.0708147	0.0611209	0.160909
0.438984	0.700474	-0.15688	0.348568	-0.30661	-0.70381		0.438984	0.110815	0.890187	0.0719626	0.0618608	0.161238
0.439484	0.684261	-0.15974	0.350475	-0.30184	-0.71383		0.439484	0.108181	0.889337	0.0723157	0.0624301	0.160085
0.439984	0.676632	-0.15879	0.350952	-0.30422	-0.72622		0.439984	0.106941	0.889619	0.0724041	0.0621461	0.158659
0.440484	0.681877	-0.16403	0.34523	-0.30804	-0.73481		0.440484	0.107793	0.888061	0.0713445	0.0616902	0.157671
0.440984	0.689507	-0.18024	0.333786	-0.3171	-0.73957		0.440984	0.109033	0.883241	0.0692253	0.0606089	0.157124
0.441484	0.69046	-0.20218	0.310898	-0.33188	-0.74482		0.441484	0.109188	0.876717	0.064987	0.0588449	0.156519
0.441984	0.690937	-0.21887	0.288486	-0.34142	-0.74673		0.441984	0.109265	0.871754	0.0608369	0.0577063	0.1563
0.442484	0.701904	-0.2203	0.277996	-0.33379	-0.74339		0.442484	0.111048	0.871328	0.0588944	0.0586169	0.156684
0.442984	0.718594	-0.21791	0.284195	-0.31519	-0.73719		0.442984	0.11376	0.872039	0.0600423	0.0608368	0.157397
0.443484	0.729084	-0.21219	0.309467	-0.30184	-0.7329		0.443484	0.115465	0.87374	0.0647221	0.0624301	0.157891
0.443984	0.734806	-0.2017	0.3438	-0.29039	-0.73528		0.443984	0.116395	0.876859	0.0710797	0.0637967	0.157617
0.444484	0.73576	-0.18692	0.375748	-0.27466	-0.73957		0.444484	0.11655	0.881254	0.0769957	0.065674	0.157124
0.444984	0.73576	-0.16642	0.396729	-0.26512	-0.72956		0.444984	0.11655	0.88735	0.0808809	0.0668126	0.158275
0.445484	0.729561	-0.15688	0.402451	-0.27084	-0.70524		0.445484	0.115542	0.890187	0.0819404	0.0661299	0.161073
0.445984	0.719547	-0.15593	0.395298	-0.28324	-0.67854		0.445984	0.113915	0.89047	0.0806159	0.06465	0.164145
0.446484	0.710964	-0.15926	0.380516	-0.28896	-0.66471		0.446484	0.11252	0.889479	0.0778786	0.0639673	0.165736
0.446984	0.702858	-0.16117	0.362396	-0.28706	-0.65899		0.446984	0.111203	0.888912	0.0745232	0.0641941	0.166394
0.447484	0.699043	-0.16403	0.349522	-0.28753	-0.65756		0.447484	0.110583	0.888061	0.0721393	0.064138	0.166559
0.447984	0.701427	-0.17595	0.342369	-0.29325	-0.67234		0.447984	0.11097	0.884516	0.0708147	0.0634553	0.164858
0.448484	0.706196	-0.18501	0.337601	-0.30279	-0.70333		0.448484	0.111745	0.881822	0.0699318	0.0623168	0.161293
0.448984	0.699043	-0.1893	0.334263	-0.31137	-0.73814		0.448984	0.110583	0.880547	0.0693137	0.0612927	0.157288
0.449484	0.682831	-0.19741	0.322819	-0.31948	-0.76389		0.449484	0.107948	0.878135	0.0671945	0.0603248	0.154325
0.449984	0.666142	-0.21553	0.301838	-0.32902	-0.77724		0.449984	0.105236	0.872747	0.0633094	0.0591862	0.152789
0.450484	0.66185	-0.2408	0.281811	-0.34189	-0.77915		0.450484	0.104538	0.865232	0.0596008	0.0576502	0.15257
0.450984	0.663757	-0.26083	0.269413	-0.35667	-0.76151		0.450984	0.104848	0.859276	0.057305	0.0558862	0.154599
0.451484	0.669956	-0.27609	0.265598	-0.3643	-0.73338		0.451484	0.105856	0.854738	0.0565986	0.0549756	0.157836
0.451984	0.687122	-0.28181	0.26083	-0.37193	-0.7019		0.451984	0.108646	0.853037	0.0557157	0.054065	0.161458
0.452484	0.709534	-0.27466	0.264645	-0.37861	-0.67091		0.452484	0.112288	0.855164	0.0564221	0.0532677	0.165023
0.452984	0.731945	-0.26131	0.282288	-0.38719	-0.64754		0.452984	0.11593	0.859133	0.0596892	0.0522437	0.167712
0.453484	0.741005	-0.24796	0.307083	-0.39244	-0.64182		0.453484	0.117402	0.863103	0.0642806	0.0516171	0.16837
0.453984	0.741482	-0.23508	0.332832	-0.39148	-0.65804		0.453984	0.11748	0.866933	0.0690487	0.0517317	0.166504
0.454484	0.739574	-0.22316	0.350952	-0.38958	-0.67949		0.454484	0.11717	0.870478	0.0724041	0.0519585	0.164036
0.454984	0.734329	-0.22125	0.364304	-0.38576	-0.6938		0.454984	0.116317	0.871046	0.0748765	0.0524144	0.162389
0.455484	0.727654	-0.22221	0.370502	-0.37861	-0.70429		0.455484	0.115233	0.87076	0.0760243	0.0532677	0.161183
0.455984	0.71764	-0.21458	0.371933	-0.36573	-0.71478		0.455984	0.113605	0.873029	0.0762892	0.0548049	0.159976
0.456484	0.71764	-0.19884	0.368595	-0.34761	-0.72432		0.456484	0.113605	0.87771	0.0756711	0.0569675	0.158878
0.456984	0.724792	-0.19503	0.359058	-0.33379	-0.73099		0.456984	0.114767	0.878843	0.0739051	0.0586169	0.158111
0.457484	0.729084	-0.20552	0.345707	-0.3314	-0.73576		0.457484	0.115465	0.875723	0.0714328	0.0589022	0.157562
0.457984	0.724792	-0.21553	0.332355	-0.33998	-0.74959		0.457984	0.114767	0.872747	0.0689604	0.0578782	0.155971
0.458484	0.715256	-0.22364	0.321865	-0.35524	-0.76771		0.458484	0.113218	0.870335	0.0670179	0.0560569	0.153886
0.458984	0.711441	-0.23365	0.313282	-0.37289	-0.78773		0.458984	0.112598	0.867358	0.0654285	0.0539504	0.151583
0.459484	0.704288	-0.25129	0.309467	-0.38671	-0.79775		0.459484	0.111435	0.862113	0.0647221	0.052301	0.15043
0.459984	0.694275	-0.25177	0.310421	-0.38481	-0.7987		0.459984	0.109808	0.86197	0.0648987	0.0525278	0.15032
0.460484	0.685692	-0.23365	0.316143	-0.36478	-0.79441		0.460484	0.108413	0.867358	0.0659583	0.0549183	0.150814
0.460984	0.687122	-0.21267	0.324249	-0.33379	-0.78869		0.460984	0.108646	0.873597	0.0674593	0.0586169	0.151472
0.461484	0.696659	-0.19789	0.332355	-0.30661	-0.78011		0.461484	0.110195	0.877992	0.0689604	0.0618608	0.152459
0.461984	0.712872	-0.1874	0.34523	-0.28944	-0.77057		0.461984	0.11283	0.881112	0.0713445	0.0639101	0.153557
0.462484	0.734329	-0.17452	0.355244	-0.28467	-0.76294		0.462484	0.116317	0.884942	0.0731988	0.0644794	0.154435
0.462984	0.751972	-0.16546	0.361919	-0.28992	-0.75483		0.462984	0.119185	0.887636	0.0744349	0.0638528	0.155368
0.463484	0.761986	-0.16022	0.365257	-0.30231	-0.74434		0.463484	0.120812	0.889194	0.075053	0.062374	0.156575
0.463984	0.769615	-0.15879	0.365734	-0.31614	-0.72861		0.463984	0.122052	0.889619	0.0751413	0.0607234	0.158384
0.464484	0.779629	-0.16308	0.365734	-0.32711	-0.71526		0.464484	0.123679	0.888344	0.0751413	0.0594142	0.15992
0.464984	0.779629	-0.17452	0.36335	-0.33188	-0.69952		0.464984	0.123679	0.884942	0.0746999	0.0588449	0.161731
0.465484	0.76437	-0.18692	0.365257	-0.33426	-0.67949		0.465484	0.121199	0.881254	0.075053	0.0585608	0.164036
0.465984	0.740051	-0.20075	0.371456	-0.33522	-0.66042		0.465984	0.117247	0.877142	0.0762009	0.0584463	0.16623
0.466484	0.724792	-0.21315	0.375271	-0.33808	-0.65517		0.466484	0.114767	0.873454	0.0769074	0.0581049	0.166834
0.466984	0.716209	-0.22078	0.372887	-0.34189	-0.6609		0.466984	0.113373	0.871186	0.0764659	0.0576502	0.166175
0.467484	0.711441	-0.22364	0.368118	-0.34285	-0.67091		0.467484	0.112598	0.870335	0.0755828	0.0575356	0.165023
0.467984	0.710487	-0.22507	0.360966	-0.34666	-0.68712		0.467984	0.112443	0.86991	0.0742584	0.0570809	0.163158
0.468484	0.71764	-0.2265	0.349998	-0.34952	-0.7062		0.468484	0.113605	0.869485	0.0722274	0.0567396	0.160963
0.468984	0.740051	-0.22697	0.332832	-0.35477	-0.72527		0.468984	0.117247	0.869345	0.0690487	0.056113	0.158769
0.469484	0.763416	-0.22793	0.319481	-0.35477	-0.73195		0.469484	0.121044	0.869059	0.0665764	0.056113	0.158
0.469984	0.776768	-0.23174	0.321388	-0.35191	-0.73004		0.469984	0.123214	0.867926	0.0669295	0.0564543	0.15822
0.470484	0.773907	-0.22984	0.333786	-0.34618	-0.72241		0.470484	0.122749	0.868491	0.0692253	0.0571382	0.159098
0.470984	0.768661	-0.2141	0.34523	-0.33903	-0.71192		0.470984	0.121897	0.873172	0.0713445	0.0579916	0.160305
0.471484	0.7658	-0.18883	0.351906	-0.33283	-0.70572		0.471484	0.121432	0.880686	0.0725807	0.0587315	0.161018
0.471984	0.757217	-0.16308	0.352859	-0.32759	-0.70477		0.471984	0.120037	0.888344	0.0727572	0.0593569	0.161127
0.472484	0.74482	-0.14734	0.356197	-0.32663	-0.71144		0.472484	0.118022	0.893024	0.0733753	0.0594715	0.16036
0.472984	0.739098	-0.14496	0.358582	-0.33236	-0.72527		0.472984	0.117092	0.893732	0.073817	0.0587876	0.158769
0.473484	0.740528	-0.1545	0.358105	-0.34809	-0.74196		0.473484	0.117325	0.890895	0.0737286	0.0569103	0.156849
0.473984	0.736713	-0.17262	0.350952	-0.36573	-0.74911		0.473984	0.116705	0.885507	0.0724041	0.0548049	0.156026
0.474484	0.7267	-0.19169	0.333786	-0.37718	-0.74911		0.474484	0.115078	0.879836	0.0692253	0.0534384	0.156026
0.474984	0.718117	-0.20695	0.31662	-0.37813	-0.75006		0.474984	0.113683	0.875298	0.0660466	0.053325	0.155917
0.475484	0.714779	-0.21505	0.298023	-0.37766	-0.75865		0.475484	0.11314	0.872889	0.0626029	0.0533811	0.154928
0.475984	0.712872	-0.21648	0.282288	-0.37909	-0.76771		0.475984	0.11283	0.872464	0.0596892	0.0532104	0.153886
0.476484	0.716686	-0.21791	0.270844	-0.37718	-0.77295		0.476484	0.11345	0.872039	0.05757	0.0534384	0.153283
0.476984	0.730991	-0.22888	0.274658	-0.37479	-0.78154		0.476984	0.115775	0.868777	0.0582763	0.0537236	0.152295
0.477484	0.748634	-0.25749	0.293255	-0.36907	-0.79012		0.477484	0.118642	0.860269	0.06172	0.0544063	0.151308
0.477984	0.762939	-0.28944	0.312328	-0.37479	-0.79584		0.477984	0.120967	0.850768	0.0652518	0.0537236	0.15065
0.478484	0.770569	-0.31376	0.319958	-0.3829	-0.79346		0.478484	0.122207	0.843537	0.0666647	0.0527557	0.150923
0.478984	0.775814	-0.32759	0.317097	-0.39148	-0.78821		0.478984	0.123059	0.839424	0.0661349	0.0517317	0.151527
0.479484	0.783443	-0.3376	0.310898	-0.39196	-0.78297		0.479484	0.124299	0.836447	0.064987	0.0516744	0.15213
0.479984	0.787735	-0.33236	0.306129	-0.38671	-0.77868		0.479984	0.124997	0.838006	0.0641039	0.052301	0.152624
0.480484	0.788212	-0.30661	0.303745	-0.39053	-0.77772		0.480484	0.125074	0.845663	0.0636625	0.0518451	0.152734
0.480984	0.789642	-0.27847	0.303268	-0.39387	-0.77629		0.480984	0.125307	0.854031	0.0635742	0.0514465	0.152899
0.481484	0.79155	-0.26369	0.313282	-0.39721	-0.77105		0.481484	0.125617	0.858426	0.0654285	0.0510478	0.153502
0.481984	0.792027	-0.26035	0.332832	-0.39148	-0.76056		0.481984	0.125694	0.859419	0.0690487	0.0517317	0.154709
0.482484	0.781536	-0.25654	0.346661	-0.38338	-0.75245		0.482484	0.123989	0.860552	0.0716095	0.0526984	0.155642
0.482984	0.764847	-0.25558	0.340462	-0.37766	-0.75102		0.482984	0.121277	0.860837	0.0704616	0.0533811	0.155806
0.483484	0.752449	-0.2594	0.322342	-0.37289	-0.75912		0.483484	0.119262	0.859701	0.0671062	0.0539504	0.154874
0.483984	0.747681	-0.26274	0.30899	-0.37098	-0.772		0.483984	0.118487	0.858708	0.0646337	0.0541784	0.153392
0.484484	0.751495	-0.26417	0.305653	-0.37003	-0.78201		0.484484	0.119107	0.858283	0.0640158	0.0542917	0.152241
0.484984	0.752926	-0.26178	0.301838	-0.3686	-0.78583		0.484984	0.11934	0.858994	0.0633094	0.0544624	0.151801
0.485484	0.758648	-0.25654	0.296116	-0.36669	-0.78154		0.485484	0.12027	0.860552	0.0622498	0.0546904	0.152295
0.485984	0.770569	-0.25368	0.299931	-0.36955	-0.77057		0.485984	0.122207	0.861402	0.0629562	0.054349	0.153557
0.486484	0.778675	-0.25845	0.316143	-0.38385	-0.74768		0.486484	0.123524	0.859984	0.0659583	0.0526423	0.15619
0.486984	0.767708	-0.26369	0.330448	-0.39577	-0.72432		0.486984	0.121742	0.858426	0.0686072	0.0512197	0.158878
0.487484	0.73576	-0.26083	0.330448	-0.40054	-0.70572		0.487484	0.11655	0.859276	0.0686072	0.0506504	0.161018
0.487984	0.706673	-0.25272	0.324249	-0.39959	-0.70095		0.487984	0.111823	0.861688	0.0674593	0.0507638	0.161567
0.488484	0.690937	-0.24986	0.326633	-0.39911	-0.70858		0.488484	0.109265	0.862538	0.0679008	0.0508211	0.160689
0.488984	0.684261	-0.24748	0.332355	-0.40102	-0.7205		0.488984	0.108181	0.863246	0.0689604	0.0505931	0.159318
0.489484	0.680447	-0.24652	0.335217	-0.39721	-0.7391		0.489484	0.107561	0.863531	0.0694903	0.0510478	0.157178
0.489984	0.686646	-0.25129	0.33474	-0.39673	-0.7515		0.489984	0.108568	0.862113	0.069402	0.0511051	0.155751
0.490484	0.710487	-0.26178	0.332832	-0.39864	-0.7596		0.490484	0.112443	0.858994	0.0690487	0.0508772	0.154819
0.490984	0.741482	-0.26894	0.324726	-0.40865	-0.76056		0.490984	0.11748	0.856864	0.0675477	0.0496825	0.154709
0.491484	0.766277	-0.26512	0.309944	-0.42295	-0.76151		0.491484	0.121509	0.858	0.0648104	0.0479758	0.154599
0.491984	0.777721	-0.25606	0.299931	-0.43058	-0.76628		0.491984	0.123369	0.860695	0.0629562	0.0470652	0.15405
0.492484	0.785828	-0.23699	0.295162	-0.42677	-0.76675		0.492484	0.124687	0.866365	0.0620731	0.0475199	0.153996
0.492984	0.79298	-0.21648	0.294685	-0.41342	-0.76771		0.492984	0.125849	0.872464	0.0619848	0.0491132	0.153886
0.493484	0.798225	-0.20456	0.298023	-0.40007	-0.77629		0.493484	0.126701	0.876009	0.0626029	0.0507065	0.152899
0.493984	0.794888	-0.20552	0.308037	-0.39053	-0.79203		0.493984	0.126159	0.875723	0.0644573	0.0518451	0.151088
0.494484	0.777245	-0.21362	0.325203	-0.38338	-0.80347		0.494484	0.123292	0.873315	0.067636	0.0526984	0.149772
0.494984	0.751019	-0.21887	0.337601	-0.38338	-0.80919		0.494984	0.11903	0.871754	0.0699318	0.0526984	0.149114
0.495484	0.721455	-0.22793	0.339508	-0.39244	-0.81778		0.495484	0.114225	0.869059	0.0702849	0.0516171	0.148125
0.495984	0.696182	-0.2327	0.340462	-0.41008	-0.83017		0.495984	0.110118	0.867641	0.0704616	0.0495118	0.1467
0.496484	0.675678	-0.23031	0.348568	-0.42725	-0.8316		0.496484	0.106786	0.868352	0.0719626	0.0474626	0.146535
0.496984	0.665188	-0.22793	0.36478	-0.43154	-0.82159		0.496984	0.105081	0.869059	0.0749647	0.0469506	0.147687
0.497484	0.680923	-0.23031	0.378132	-0.42057	-0.80729		0.497484	0.107638	0.868352	0.0774371	0.0482599	0.149332
0.497984	0.714302	-0.24271	0.388145	-0.4015	-0.7906		0.497984	0.113063	0.864664	0.0792913	0.0505358	0.151252
0.498484	0.748158	-0.25797	0.402927	-0.38242	-0.77581		0.498484	0.118565	0.860127	0.0820286	0.052813	0.152954
0.498984	0.770569	-0.28038	0.413418	-0.3643	-0.76485		0.498984	0.122207	0.853463	0.0839713	0.0549756	0.154215
0.499484	0.78392	-0.30756	0.411987	-0.35191	-0.7658		0.499484	0.124377	0.84538	0.0837063	0.0564543	0.154106
0.499984	0.789642	-0.32711	0.395298	-0.35095	-0.77391		0.499984	0.125307	0.839567	0.0806159	0.0565689	0.153173
0.500484	0.780106	-0.33617	0.376701	-0.36144	-0.78964		0.500484	0.123757	0.836873	0.0771722	0.0553169	0.151363
0.500984	0.763893	-0.33474	0.360966	-0.37336	-0.80919		0.500984	0.121122	0.837298	0.0742584	0.0538943	0.149114
0.501484	0.756741	-0.32568	0.34523	-0.38004	-0.82731		0.501484	0.11996	0.839992	0.0713445	0.0530971	0.147029
0.501984	0.761509	-0.31233	0.332355	-0.38862	-0.83923		0.501984	0.120735	0.843962	0.0689604	0.0520731	0.145657
0.502484	0.771999	-0.29564	0.330448	-0.39864	-0.84448		0.502484	0.122439	0.848925	0.0686072	0.0508772	0.145053
0.502984	0.784874	-0.27752	0.342846	-0.40579	-0.84591		0.502984	0.124532	0.854313	0.070903	0.0500238	0.144889
0.503484	0.800133	-0.25463	0.358582	-0.40817	-0.83733		0.503484	0.127012	0.86112	0.073817	0.0497398	0.145876
0.503984	0.811577	-0.23079	0.368118	-0.41199	-0.82541		0.503984	0.128871	0.868209	0.0755828	0.0492839	0.147247
0.504484	0.813484	-0.21362	0.379086	-0.42486	-0.81444		0.504484	0.129181	0.873315	0.0776138	0.0477479	0.14851
0.504984	0.807285	-0.20027	0.395298	-0.43869	-0.8049		0.504984	0.128174	0.877285	0.0806159	0.0460973	0.149607
0.505484	0.796318	-0.19026	0.407219	-0.44632	-0.79489		0.505484	0.126392	0.880261	0.0828234	0.0451866	0.150759
0.505984	0.780582	-0.18549	0.409126	-0.44966	-0.78869		0.505984	0.123834	0.88168	0.0831765	0.044788	0.151472
0.506484	0.764847	-0.19121	0.402451	-0.44966	-0.78869		0.506484	0.121277	0.879979	0.0819404	0.044788	0.151472
0.506984	0.758648	-0.20647	0.396252	-0.44918	-0.79393		0.506984	0.12027	0.875441	0.0807925	0.0448453	0.150869
0.507484	0.759125	-0.21935	0.388145	-0.43964	-0.79632		0.507484	0.120347	0.871611	0.0792913	0.0459839	0.150594
0.507984	0.761986	-0.22984	0.38147	-0.422	-0.79441		0.507984	0.120812	0.868491	0.0780553	0.0480892	0.150814
0.508484	0.761509	-0.23985	0.377655	-0.40245	-0.79012		0.508484	0.120735	0.865515	0.0773488	0.0504225	0.151308
0.508984	0.762939	-0.2532	0.375748	-0.38815	-0.78487		0.508984	0.120967	0.861545	0.0769957	0.0521291	0.151912
0.509484	0.762463	-0.2656	0.370026	-0.39101	-0.78583		0.509484	0.12089	0.857858	0.0759361	0.0517878	0.151801
0.509984	0.761509	-0.27466	0.36335	-0.39959	-0.79393		0.509984	0.120735	0.855164	0.0746999	0.0507638	0.150869
0.510484	0.759602	-0.28086	0.359058	-0.40913	-0.80919		0.510484	0.120425	0.85332	0.0739051	0.0496252	0.149114
0.510984	0.760555	-0.2799	0.355244	-0.41246	-0.82541		0.510984	0.120579	0.853605	0.0731988	0.0492278	0.147247
0.511484	0.765324	-0.27561	0.349998	-0.41294	-0.844		0.511484	0.121355	0.854881	0.0722274	0.0491705	0.145109
0.511984	0.777245	-0.27227	0.34523	-0.41199	-0.86498		0.511984	0.123292	0.855874	0.0713445	0.0492839	0.142695
0.512484	0.797272	-0.27561	0.349998	-0.40627	-0.87643		0.512484	0.126547	0.854881	0.0722274	0.0499665	0.141377
0.512984	0.813484	-0.28086	0.361443	-0.40102	-0.87357		0.512984	0.129181	0.85332	0.0743467	0.0505931	0.141706
0.513484	0.822544	-0.28419	0.371933	-0.39673	-0.85402		0.513484	0.130654	0.85233	0.0762892	0.0511051	0.143956
0.513984	0.814915	-0.28801	0.374794	-0.40007	-0.82827		0.513984	0.129414	0.851194	0.076819	0.0507065	0.146918
0.514484	0.802994	-0.28372	0.38147	-0.40627	-0.80061		0.514484	0.127476	0.852469	0.0780553	0.0499665	0.150101
0.514984	0.794411	-0.26512	0.39196	-0.4096	-0.7782		0.514984	0.126082	0.858	0.0799978	0.0495691	0.152679
0.515484	0.792027	-0.23746	0.391006	-0.40913	-0.77248		0.515484	0.125694	0.866226	0.0798211	0.0496252	0.153337
0.515984	0.796795	-0.21744	0.37384	-0.40865	-0.77963		0.515984	0.126469	0.872179	0.0766424	0.0496825	0.152515
0.516484	0.803947	-0.21553	0.352859	-0.40817	-0.7906		0.516484	0.127631	0.872747	0.0727572	0.0497398	0.151252
0.516984	0.824928	-0.22316	0.339508	-0.4034	-0.80395		0.516984	0.131041	0.870478	0.0702849	0.0503091	0.149716
0.517484	0.850201	-0.24319	0.323296	-0.40007	-0.81921		0.517484	0.135148	0.864522	0.0672829	0.0507065	0.147961
0.517984	0.862122	-0.27132	0.301361	-0.40197	-0.8235		0.517984	0.137086	0.856157	0.063221	0.0504797	0.147467
0.518484	0.853539	-0.29993	0.294209	-0.40579	-0.81015		0.518484	0.135691	0.847649	0.0618966	0.0500238	0.149003
0.518984	0.830173	-0.31996	0.306606	-0.40436	-0.78726		0.518984	0.131893	0.841693	0.0641923	0.0501945	0.151637
0.519484	0.811577	-0.32139	0.324249	-0.40913	-0.77343		0.519484	0.128871	0.841268	0.0674593	0.0496252	0.153228
0.519984	0.796318	-0.30804	0.333786	-0.42343	-0.76723		0.519984	0.126392	0.845237	0.0692253	0.0479185	0.153941
0.520484	0.785828	-0.28181	0.347137	-0.43726	-0.76866		0.520484	0.124687	0.853037	0.0716976	0.0462679	0.153777
0.520984	0.78392	-0.25368	0.367641	-0.44155	-0.77581		0.520984	0.124377	0.861402	0.0754945	0.0457559	0.152954
0.521484	0.792503	-0.23317	0.378609	-0.43488	-0.78535		0.521484	0.125772	0.867501	0.0775255	0.046552	0.151856
0.521984	0.808716	-0.22554	0.372887	-0.43201	-0.79346		0.521984	0.128406	0.86977	0.0764659	0.0468945	0.150923
0.522484	0.827789	-0.22984	0.361919	-0.42629	-0.79727		0.522484	0.131506	0.868491	0.0744349	0.0475772	0.150485
0.522984	0.842571	-0.24128	0.359535	-0.41771	-0.80156		0.522984	0.133908	0.86509	0.0739934	0.0486012	0.149991
0.523484	0.848293	-0.25892	0.361443	-0.4077	-0.80442		0.523484	0.134838	0.859844	0.0743467	0.0497959	0.149662
0.523984	0.842094	-0.28133	0.361443	-0.39816	-0.80442		0.523984	0.133831	0.85318	0.0743467	0.0509345	0.149662
0.524484	0.825882	-0.29039	0.361919	-0.39577	-0.80013		0.524484	0.131196	0.850486	0.0744349	0.0512197	0.150156
0.524984	0.805855	-0.27752	0.376225	-0.39101	-0.79298		0.524984	0.127941	0.854313	0.077084	0.0517878	0.150979
0.525484	0.780106	-0.25034	0.39959	-0.38862	-0.78917		0.525484	0.123757	0.862395	0.0814106	0.0520731	0.151417
0.525984	0.761986	-0.23031	0.418663	-0.38528	-0.79012		0.525984	0.120812	0.868352	0.0849425	0.0524717	0.151308
0.526484	0.752449	-0.21982	0.422478	-0.3891	-0.79298		0.526484	0.119262	0.871471	0.0856489	0.0520158	0.150979
0.526984	0.753403	-0.21458	0.41914	-0.39911	-0.79536		0.526984	0.119417	0.873029	0.0850308	0.0508211	0.150705
0.527484	0.759125	-0.21362	0.414848	-0.4096	-0.80299		0.527484	0.120347	0.873315	0.0842361	0.0495691	0.149827
0.527984	0.760555	-0.21362	0.397682	-0.41485	-0.81778		0.527984	0.120579	0.873315	0.0810573	0.0489425	0.148125
0.528484	0.752926	-0.21029	0.373363	-0.41866	-0.83113		0.528484	0.11934	0.874305	0.076554	0.0484878	0.146589
0.528984	0.738144	-0.20123	0.351906	-0.42677	-0.83113		0.528984	0.116937	0.876999	0.0725807	0.0475199	0.146589
0.529484	0.728607	-0.19312	0.342846	-0.4406	-0.82159		0.529484	0.115387	0.879411	0.070903	0.0458693	0.147687
0.529984	0.727177	-0.1874	0.336647	-0.45538	-0.81205		0.529984	0.115155	0.881112	0.0697551	0.0441053	0.148785
0.530484	0.73576	-0.18501	0.328064	-0.46492	-0.80395		0.530484	0.11655	0.881822	0.0681658	0.0429667	0.149716
0.530984	0.754833	-0.18454	0.320911	-0.46873	-0.79393		0.530984	0.11965	0.881962	0.0668412	0.042512	0.150869
0.531484	0.78392	-0.19073	0.314236	-0.46062	-0.78297		0.531484	0.124377	0.880121	0.0656052	0.0434799	0.15213
0.531984	0.813961	-0.19836	0.308514	-0.44155	-0.77391		0.531984	0.129259	0.877853	0.0645456	0.0457559	0.153173
0.532484	0.835419	-0.20409	0.30756	-0.41056	-0.76628		0.532484	0.132746	0.876149	0.0643689	0.0494545	0.15405
0.532984	0.84734	-0.20409	0.309944	-0.37527	-0.75865		0.532984	0.134683	0.876149	0.0648104	0.0536664	0.154928
0.533484	0.848293	-0.20313	0.311375	-0.35763	-0.75865		0.533484	0.134838	0.876434	0.0650754	0.0557717	0.154928
0.533984	0.839233	-0.21601	0.314236	-0.36526	-0.77105		0.533984	0.133366	0.872604	0.0656052	0.054861	0.153502
0.534484	0.832081	-0.23985	0.318527	-0.39291	-0.79155		0.534484	0.132204	0.865515	0.0663997	0.051561	0.151143
0.534984	0.831604	-0.26226	0.318527	-0.42439	-0.80824		0.534984	0.132126	0.858851	0.0663997	0.0478039	0.149223
0.535484	0.842094	-0.26894	0.314236	-0.44966	-0.81921		0.535484	0.133831	0.856864	0.0656052	0.044788	0.147961
0.535984	0.853539	-0.26941	0.31805	-0.47064	-0.82588		0.535984	0.135691	0.856725	0.0663114	0.0422841	0.147193
0.536484	0.861168	-0.27323	0.339508	-0.48018	-0.82541		0.536484	0.136931	0.855589	0.0702849	0.0411455	0.147247
0.536984	0.866413	-0.2737	0.368595	-0.47588	-0.81921		0.536984	0.137783	0.855449	0.0756711	0.0416587	0.147961
0.537484	0.86832	-0.26608	0.390053	-0.46444	-0.81205		0.537484	0.138093	0.857715	0.0796446	0.043024	0.148785
0.537984	0.86689	-0.25463	0.406742	-0.45204	-0.81301		0.537984	0.137861	0.86112	0.082735	0.044504	0.148674
0.538484	0.859737	-0.25177	0.415325	-0.44489	-0.81444		0.538484	0.136698	0.86197	0.0843244	0.0453573	0.14851
0.538984	0.851631	-0.25082	0.410557	-0.44441	-0.81491		0.538984	0.135381	0.862253	0.0834415	0.0454146	0.148455
0.539484	0.848293	-0.24128	0.391006	-0.4487	-0.81348		0.539484	0.134838	0.86509	0.0798211	0.0449026	0.14862
0.539984	0.84734	-0.22316	0.369549	-0.44918	-0.8111		0.539984	0.134683	0.870478	0.0758478	0.0448453	0.148894
0.540484	0.846863	-0.20552	0.365257	-0.43583	-0.80681		0.540484	0.134606	0.875723	0.075053	0.0464386	0.149387
0.540984	0.849724	-0.20218	0.375271	-0.42057	-0.80538		0.540984	0.135071	0.876717	0.0769074	0.0482599	0.149552
0.541484	0.849247	-0.20981	0.390053	-0.4096	-0.81682		0.541484	0.134993	0.874448	0.0796446	0.0495691	0.148236
0.541984	0.841618	-0.22459	0.400543	-0.40245	-0.83494		0.541984	0.133753	0.870053	0.0815871	0.0504225	0.146151
0.542484	0.828266	-0.2389	0.407696	-0.39339	-0.84162		0.542484	0.131584	0.865797	0.0829117	0.0515038	0.145382
0.542984	0.815868	-0.25034	0.407696	-0.38815	-0.8316		0.542984	0.129569	0.862395	0.0829117	0.0521291	0.146535
0.543484	0.802994	-0.25797	0.390053	-0.40388	-0.81635		0.543484	0.127476	0.860127	0.0796446	0.0502518	0.14829
0.543984	0.784874	-0.25892	0.357628	-0.43106	-0.80681		0.543984	0.124532	0.859844	0.0736403	0.0470079	0.149387
0.544484	0.765324	-0.25702	0.324249	-0.46301	-0.80061		0.544484	0.121355	0.860409	0.0674593	0.0431947	0.150101
0.544984	0.750065	-0.25177	0.308514	-0.48399	-0.80252		0.544984	0.118875	0.86197	0.0645456	0.0406908	0.149881
0.545484	0.74625	-0.24986	0.307083	-0.49114	-0.81825		0.545484	0.118255	0.862538	0.0642806	0.0398374	0.148071
0.545984	0.756741	-0.24652	0.319004	-0.48971	-0.84496		0.545984	0.11996	0.863531	0.0664881	0.0400081	0.144998
0.546484	0.778675	-0.24414	0.342369	-0.48065	-0.87166		0.546484	0.123524	0.864239	0.0708147	0.0410894	0.141926
0.546984	0.805378	-0.247	0.376225	-0.46968	-0.89073		0.546984	0.127864	0.863389	0.077084	0.0423986	0.139732
0.547484	0.834465	-0.25415	0.410557	-0.46253	-0.90218		0.547484	0.132591	0.861262	0.0834415	0.043252	0.138415
0.547984	0.855923	-0.26083	0.43726	-0.46539	-0.90265		0.547984	0.136078	0.859276	0.0883862	0.0429106	0.138361
0.548484	0.862598	-0.26321	0.459194	-0.47779	-0.89502		0.548484	0.137163	0.858568	0.0924479	0.0414307	0.139239
0.548984	0.855446	-0.27275	0.473976	-0.4859	-0.88549		0.548984	0.136001	0.855731	0.0951851	0.0404628	0.140335
0.549484	0.844002	-0.28753	0.481606	-0.48351	-0.87643		0.549484	0.134141	0.851336	0.096598	0.040748	0.141377
0.549984	0.83065	-0.29707	0.483513	-0.47112	-0.86784		0.549984	0.131971	0.8485	0.0969511	0.0422268	0.142366
0.550484	0.816345	-0.29039	0.480652	-0.44823	-0.85688		0.550484	0.129646	0.850486	0.0964214	0.0449587	0.143627
0.550984	0.808239	-0.28372	0.468731	-0.41962	-0.84686		0.550984	0.128329	0.852469	0.0942139	0.0483732	0.14478
0.551484	0.815392	-0.28753	0.453949	-0.3953	-0.84305		0.551484	0.129491	0.851336	0.0914766	0.0512758	0.145218
0.551984	0.834465	-0.29516	0.43869	-0.38385	-0.84305		0.551984	0.132591	0.849068	0.088651	0.0526423	0.145218
0.552484	0.855446	-0.29659	0.421047	-0.38671	-0.84209		0.552484	0.136001	0.848642	0.085384	0.052301	0.145328
0.552984	0.872612	-0.29659	0.395775	-0.3953	-0.8359		0.552984	0.13879	0.848642	0.0807042	0.0512758	0.146041
0.553484	0.882626	-0.3047	0.368595	-0.40579	-0.82874		0.553484	0.140418	0.846231	0.0756711	0.0500238	0.146864
0.553984	0.891209	-0.31757	0.356674	-0.4158	-0.82874		0.553984	0.141813	0.842404	0.0734636	0.0488292	0.146864
0.554484	0.8955	-0.32806	0.357151	-0.42486	-0.83494		0.554484	0.14251	0.839284	0.073552	0.0477479	0.146151
0.554984	0.888348	-0.33617	0.36335	-0.43011	-0.84448		0.554984	0.141348	0.836873	0.0746999	0.0471213	0.145053
0.555484	0.873566	-0.34332	0.373363	-0.42582	-0.85926		0.555484	0.138945	0.834746	0.076554	0.0476333	0.143353
0.555984	0.864983	-0.34428	0.383377	-0.41819	-0.87976		0.555984	0.137551	0.834461	0.0784084	0.0485439	0.140994
0.556484	0.872135	-0.33665	0.391006	-0.42057	-0.90218		0.556484	0.138713	0.83673	0.0798211	0.0482599	0.138415
0.556984	0.878334	-0.32139	0.384331	-0.43631	-0.91553		0.556984	0.13972	0.841268	0.0785851	0.0463813	0.136879
0.557484	0.876904	-0.30375	0.364304	-0.45204	-0.91791		0.557484	0.139488	0.846513	0.0748765	0.044504	0.136605
0.557984	0.873089	-0.28419	0.339985	-0.46349	-0.9203		0.557984	0.138868	0.85233	0.0703732	0.0431374	0.13633
0.558484	0.872612	-0.2718	0.315666	-0.47541	-0.92745		0.558484	0.13879	0.856014	0.06587	0.0417148	0.135507
0.558984	0.873566	-0.26703	0.296116	-0.49496	-0.93508		0.558984	0.138945	0.857432	0.0622498	0.0393815	0.13463
0.559484	0.868797	-0.27084	0.281334	-0.50592	-0.94128		0.559484	0.13817	0.856299	0.0595125	0.0380734	0.133916
0.559984	0.863552	-0.27514	0.275135	-0.50068	-0.94748		0.559984	0.137318	0.855021	0.0583646	0.0386988	0.133203
0.560484	0.857353	-0.27895	0.279903	-0.4878	-0.95034		0.560484	0.136311	0.853888	0.0592475	0.040236	0.132874
0.560984	0.854492	-0.28324	0.296116	-0.48018	-0.9408		0.560984	0.135846	0.852612	0.0622498	0.0411455	0.133972
0.561484	0.856876	-0.28944	0.319004	-0.48018	-0.91887		0.561484	0.136233	0.850768	0.0664881	0.0411455	0.136495
0.561984	0.858307	-0.2985	0.332832	-0.47302	-0.89264		0.561984	0.136466	0.848074	0.0690487	0.042	0.139512
0.562484	0.85783	-0.30184	0.335693	-0.46682	-0.86927		0.562484	0.136388	0.847081	0.0695785	0.04274	0.142201
0.562984	0.858307	-0.29707	0.329971	-0.47064	-0.8502		0.562984	0.136466	0.8485	0.0685189	0.0422841	0.144395
0.563484	0.86689	-0.2861	0.32568	-0.48637	-0.84448		0.563484	0.137861	0.851762	0.0677243	0.0404067	0.145053
0.563984	0.882149	-0.27561	0.316143	-0.49925	-0.85449		0.563984	0.14034	0.854881	0.0659583	0.0388695	0.143902
0.564484	0.893116	-0.26369	0.305653	-0.50879	-0.86927		0.564484	0.142123	0.858426	0.0640158	0.0377309	0.142201
0.564984	0.8955	-0.25749	0.305653	-0.52547	-0.88406		0.564984	0.14251	0.860269	0.0640158	0.0357402	0.1405
0.565484	0.888348	-0.25749	0.321388	-0.54502	-0.89502		0.565484	0.141348	0.860269	0.0669295	0.0334069	0.139239
0.565984	0.873566	-0.26989	0.348091	-0.5579	-0.91028		0.565984	0.138945	0.856582	0.0718743	0.0318697	0.137483
0.566484	0.861168	-0.28276	0.369549	-0.56314	-0.92411		0.566484	0.136931	0.852755	0.0758478	0.0312443	0.135892
0.566984	0.848293	-0.28563	0.383854	-0.56648	-0.92697		0.566984	0.134838	0.851901	0.0784967	0.0308457	0.135563
0.567484	0.833988	-0.2799	0.389099	-0.56744	-0.92268		0.567484	0.132513	0.853605	0.079468	0.0307311	0.136056
0.567984	0.819683	-0.27609	0.395298	-0.56314	-0.91362		0.567984	0.130189	0.854738	0.0806159	0.0312443	0.137099
0.568484	0.809193	-0.28086	0.402927	-0.55265	-0.90456		0.568484	0.128484	0.85332	0.0820286	0.0324963	0.138141
0.568984	0.810146	-0.28038	0.407219	-0.54121	-0.89407		0.568984	0.128639	0.853463	0.0828234	0.0338616	0.139348
0.569484	0.815392	-0.27943	0.402927	-0.52643	-0.8812		0.569484	0.129491	0.853745	0.0820286	0.0356256	0.140829
0.569984	0.822544	-0.28467	0.396252	-0.50783	-0.8769		0.569984	0.130654	0.852187	0.0807925	0.0378455	0.141323
0.570484	0.833511	-0.30184	0.397682	-0.48542	-0.8769		0.570484	0.132436	0.847081	0.0810573	0.0405201	0.141323
0.570984	0.844479	-0.31424	0.396252	-0.46825	-0.87929		0.570984	0.134218	0.843394	0.0807925	0.0425693	0.141048
0.571484	0.856876	-0.31471	0.386238	-0.46539	-0.87881		0.571484	0.136233	0.843254	0.0789382	0.0429106	0.141104
0.571984	0.864506	-0.30756	0.364304	-0.47112	-0.87547		0.571984	0.137473	0.84538	0.0748765	0.0422268	0.141488
0.572484	0.865459	-0.29993	0.3438	-0.47636	-0.87261		0.572484	0.137628	0.847649	0.0710797	0.0416014	0.141817
0.572984	0.858784	-0.30088	0.325203	-0.48304	-0.86975		0.572984	0.136543	0.847367	0.067636	0.0408041	0.142146
0.573484	0.848293	-0.30518	0.310898	-0.49067	-0.87929		0.573484	0.134838	0.846088	0.064987	0.0398935	0.141048
0.573984	0.83828	-0.31042	0.306606	-0.48923	-0.89502		0.573984	0.133211	0.84453	0.0641923	0.0400654	0.139239
0.574484	0.832081	-0.31328	0.305653	-0.47588	-0.91267		0.574484	0.132204	0.843679	0.0640158	0.0416587	0.137208
0.574984	0.827789	-0.32043	0.310898	-0.46635	-0.92697		0.574984	0.131506	0.841553	0.064987	0.0427961	0.135563
0.575484	0.82159	-0.3314	0.321388	-0.47541	-0.9346		0.575484	0.130499	0.838291	0.0669295	0.0417148	0.134685
0.575984	0.8111	-0.33665	0.340939	-0.49114	-0.93031		0.575984	0.128794	0.83673	0.0705499	0.0398374	0.135178
0.576484	0.798702	-0.32997	0.352383	-0.5002	-0.91124		0.576484	0.126779	0.838716	0.0726691	0.0387561	0.137372
0.576984	0.79155	-0.3109	0.355244	-0.50402	-0.88978		0.576984	0.125617	0.844387	0.0731988	0.0383002	0.139841
0.577484	0.790596	-0.29135	0.362873	-0.50831	-0.87738		0.577484	0.125462	0.8502	0.0746115	0.0377882	0.141268
0.577984	0.794411	-0.278	0.384808	-0.50545	-0.87833		0.577984	0.126082	0.85417	0.0786734	0.0381295	0.141159
0.578484	0.803471	-0.27227	0.407219	-0.4859	-0.89169		0.578484	0.127554	0.855874	0.0828234	0.0404628	0.139622
0.578984	0.824928	-0.26512	0.414848	-0.45681	-0.91648		0.578984	0.131041	0.858	0.0842361	0.0439347	0.13677
0.579484	0.852108	-0.26226	0.417709	-0.43917	-0.94748		0.579484	0.135458	0.858851	0.0847658	0.04604	0.133203
0.579984	0.876904	-0.27323	0.421524	-0.43392	-0.97275		0.579984	0.139488	0.855589	0.0854723	0.0466666	0.130296
0.580484	0.889301	-0.29564	0.430584	-0.43583	-0.98372		0.580484	0.141503	0.848925	0.08715	0.0464386	0.129033
0.580984	0.890732	-0.31328	0.427723	-0.44107	-0.98419		0.580984	0.141735	0.843679	0.0866202	0.0458132	0.128979
0.581484	0.890732	-0.31996	0.422955	-0.45967	-0.98085		0.581484	0.141735	0.841693	0.0857373	0.0435933	0.129364
0.581984	0.889778	-0.32663	0.420094	-0.49448	-0.97513		0.581984	0.14158	0.839709	0.0852075	0.0394388	0.130022
0.582484	0.888824	-0.33379	0.415325	-0.52547	-0.9656		0.582484	0.141425	0.83758	0.0843244	0.0357402	0.131118
0.582984	0.887871	-0.33522	0.405788	-0.54455	-0.95749		0.582984	0.14127	0.837155	0.0825584	0.033463	0.132051
0.583484	0.890732	-0.32616	0.387192	-0.54312	-0.9532		0.583484	0.141735	0.839849	0.0791148	0.0336337	0.132545
0.583984	0.896454	-0.31471	0.372887	-0.53024	-0.94748		0.583984	0.142665	0.843254	0.0764659	0.0351709	0.133203
0.584484	0.899792	-0.30947	0.360966	-0.51308	-0.93651		0.584484	0.143208	0.844812	0.0742584	0.0372189	0.134465
0.584984	0.902176	-0.30375	0.355721	-0.49925	-0.92459		0.584984	0.143595	0.846513	0.0732872	0.0388695	0.135837
0.585484	0.901699	-0.29945	0.360012	-0.49734	-0.9203		0.585484	0.143518	0.847792	0.0740818	0.0390975	0.13633
0.585984	0.891209	-0.29612	0.366688	-0.49973	-0.92649		0.585984	0.141813	0.848782	0.075318	0.0388122	0.135618
0.586484	0.873566	-0.29659	0.372887	-0.50688	-0.94223		0.586484	0.138945	0.848642	0.0764659	0.0379589	0.133807
0.586984	0.855923	-0.29564	0.375271	-0.51355	-0.96607		0.586984	0.136078	0.848925	0.0769074	0.0371628	0.131064
0.587484	0.841141	-0.28849	0.380516	-0.51498	-0.98705		0.587484	0.133676	0.851051	0.0778786	0.0369921	0.12865
0.587984	0.833035	-0.2799	0.388145	-0.50545	-0.9985		0.587984	0.132359	0.853605	0.0792913	0.0381295	0.127333
0.588484	0.836849	-0.27037	0.387192	-0.4921	-0.99993		0.588484	0.132978	0.856439	0.0791148	0.0397228	0.127168
0.588984	0.858784	-0.26178	0.377655	-0.49639	-0.99516		0.588984	0.136543	0.858994	0.0773488	0.0392108	0.127717
0.589484	0.889301	-0.25463	0.366211	-0.52023	-0.98753		0.589484	0.141503	0.86112	0.0752297	0.0363656	0.128595
0.589984	0.916004	-0.25797	0.362873	-0.55027	-0.9799		0.589984	0.145842	0.860127	0.0746115	0.0327803	0.129473
0.590484	0.934124	-0.26798	0.362873	-0.57316	-0.98276		0.590484	0.148787	0.85715	0.0746115	0.0300484	0.129144
0.590984	0.937462	-0.27418	0.361919	-0.58937	-0.99421		0.590984	0.14933	0.855306	0.0744349	0.0281138	0.127827
0.591484	0.92411	-0.26798	0.360966	-0.597	-1.00708		0.591484	0.14716	0.85715	0.0742584	0.0272032	0.126346
0.591984	0.891209	-0.25892	0.359535	-0.58937	-1.01233		0.591984	0.141813	0.859844	0.0739934	0.0281138	0.125742
0.592484	0.853539	-0.24986	0.356674	-0.56601	-1.0066		0.592484	0.135691	0.862538	0.0734636	0.0309018	0.126401
0.592984	0.824928	-0.24319	0.351906	-0.53978	-0.99611		0.592984	0.131041	0.864522	0.0725807	0.0340323	0.127608
0.593484	0.802517	-0.2346	0.351429	-0.52547	-0.97799		0.593484	0.127399	0.867076	0.0724924	0.0357402	0.129693
0.593984	0.786304	-0.23031	0.350475	-0.52118	-0.95415		0.593984	0.124764	0.868352	0.0723157	0.0362522	0.132436
0.594484	0.772953	-0.23985	0.352383	-0.51403	-0.92697		0.594484	0.122594	0.865515	0.0726691	0.0371055	0.135563
0.594984	0.776291	-0.24605	0.357151	-0.50354	-0.91124		0.594984	0.123137	0.863671	0.073552	0.0383575	0.137372
0.595484	0.789165	-0.247	0.364304	-0.50116	-0.90981		0.595484	0.125229	0.863389	0.0748765	0.0386415	0.137537
0.595984	0.800133	-0.24033	0.359058	-0.50926	-0.91219		0.595984	0.127012	0.865372	0.0739051	0.0376748	0.137263
0.596484	0.807762	-0.24414	0.335217	-0.51308	-0.91362		0.596484	0.128251	0.864239	0.0694903	0.0372189	0.137099
0.596984	0.809193	-0.25988	0.306606	-0.51165	-0.9203		0.596984	0.128484	0.859559	0.0641923	0.0373896	0.13633
0.597484	0.809193	-0.27752	0.288486	-0.5188	-0.93555		0.597484	0.128484	0.854313	0.0608369	0.0365362	0.134576
0.597984	0.803471	-0.29755	0.28801	-0.53596	-0.94318		0.597984	0.127554	0.848357	0.0607487	0.0344882	0.133698
0.598484	0.803471	-0.31471	0.294685	-0.55218	-0.9346		0.598484	0.127554	0.843254	0.0619848	0.0325524	0.134685
0.598984	0.806808	-0.32997	0.30756	-0.56076	-0.91887		0.598984	0.128096	0.838716	0.0643689	0.0315284	0.136495
0.599484	0.811577	-0.33188	0.329494	-0.57268	-0.90265		0.599484	0.128871	0.838148	0.0684306	0.0301057	0.138361
0.599984	0.825882	-0.32425	0.356197	-0.58699	-0.8831		0.599984	0.131196	0.840417	0.0733753	0.0283978	0.14061
0.600484	0.848293	-0.30947	0.376701	-0.59414	-0.86641		0.600484	0.134838	0.844812	0.0771722	0.0275445	0.14253
0.600984	0.868797	-0.29469	0.383854	-0.597	-0.8626		0.600984	0.13817	0.849207	0.0784967	0.0272032	0.142969
0.601484	0.873566	-0.28849	0.3829	-0.60225	-0.87452		0.601484	0.138945	0.851051	0.0783201	0.0265766	0.141597
0.601984	0.866413	-0.28849	0.380993	-0.60558	-0.88835		0.601984	0.137783	0.851051	0.0779669	0.0261791	0.140006
0.602484	0.85783	-0.29373	0.379562	-0.60177	-0.90122		0.602484	0.136388	0.849493	0.0777019	0.0266339	0.138525
0.602984	0.844955	-0.29325	0.380516	-0.5908	-0.91696		0.602984	0.134296	0.849636	0.0778786	0.0279431	0.136714
0.603484	0.827312	-0.28706	0.387669	-0.58413	-0.93365		0.603484	0.131429	0.851476	0.0792032	0.0287392	0.134794
0.603984	0.815392	-0.28229	0.404835	-0.58079	-0.94318		0.603984	0.129491	0.852895	0.0823819	0.0291378	0.133698
0.604484	0.811577	-0.28658	0.424862	-0.57316	-0.93985		0.604484	0.128871	0.851619	0.0860904	0.0300484	0.134081
0.604984	0.815392	-0.29993	0.437737	-0.56314	-0.93412		0.604984	0.129491	0.847649	0.0884745	0.0312443	0.13474
0.605484	0.821114	-0.31281	0.438213	-0.54884	-0.93222		0.605484	0.130421	0.843819	0.0885627	0.032951	0.134959
0.605984	0.827789	-0.3233	0.436783	-0.53596	-0.93889		0.605984	0.131506	0.8407	0.0882979	0.0344882	0.134191
0.606484	0.83828	-0.33855	0.435829	-0.51928	-0.94318		0.606484	0.133211	0.836165	0.0881212	0.0364789	0.133698
0.606984	0.846386	-0.35429	0.435352	-0.49973	-0.94366		0.606984	0.134528	0.831484	0.0880329	0.0388122	0.133642
0.607484	0.85783	-0.36192	0.434875	-0.48447	-0.947		0.607484	0.136388	0.829215	0.0879446	0.0406335	0.133258
0.607984	0.872135	-0.35572	0.432968	-0.47922	-0.95749		0.607984	0.138713	0.831059	0.0875914	0.0412601	0.132051
0.608484	0.884533	-0.34618	0.4282	-0.48399	-0.96893		0.608484	0.140728	0.833896	0.0867085	0.0406908	0.130735
0.608984	0.895977	-0.3376	0.410557	-0.49591	-0.97084		0.608984	0.142588	0.836447	0.0834415	0.0392681	0.130515
0.609484	0.900745	-0.32949	0.382423	-0.51022	-0.96941		0.609484	0.143362	0.838859	0.0782317	0.0375602	0.13068
0.609984	0.897408	-0.31948	0.353813	-0.51689	-0.97036		0.609984	0.14282	0.841836	0.0729339	0.0367642	0.130571
0.610484	0.88644	-0.30327	0.335217	-0.51498	-0.96893		0.610484	0.141038	0.846656	0.0694903	0.0369921	0.130735
0.610984	0.879288	-0.28229	0.329971	-0.50879	-0.96798		0.610984	0.139875	0.852895	0.0685189	0.0377309	0.130844
0.611484	0.883102	-0.25702	0.33617	-0.50306	-0.96512		0.611484	0.140495	0.860409	0.0696668	0.0384148	0.131173
0.611984	0.887871	-0.23842	0.351906	-0.49305	-0.95844		0.611984	0.14127	0.86594	0.0725807	0.0396095	0.131942
0.612484	0.893116	-0.23317	0.374794	-0.48065	-0.94461		0.612484	0.142123	0.867501	0.076819	0.0410894	0.133533
0.612984	0.898361	-0.23413	0.396252	-0.48018	-0.93174		0.612984	0.142975	0.867216	0.0807925	0.0411455	0.135014
0.613484	0.90456	-0.23794	0.407696	-0.48542	-0.92649		0.613484	0.143982	0.866083	0.0829117	0.0405201	0.135618
0.613984	0.901222	-0.24605	0.409126	-0.48542	-0.92173		0.613984	0.14344	0.863671	0.0831765	0.0405201	0.136166
0.614484	0.888824	-0.2656	0.409126	-0.47827	-0.91791		0.614484	0.141425	0.857858	0.0831765	0.0413734	0.136605
0.614984	0.879765	-0.28515	0.411987	-0.47588	-0.92459		0.614984	0.139953	0.852044	0.0837063	0.0416587	0.135837
0.615484	0.874519	-0.29039	0.406742	-0.48637	-0.94414		0.615484	0.1391	0.850486	0.082735	0.0404067	0.133587
0.615984	0.871658	-0.28896	0.392437	-0.49639	-0.96321		0.615984	0.138635	0.850911	0.0800861	0.0392108	0.131393
0.616484	0.865936	-0.29135	0.377178	-0.50783	-0.97513		0.616484	0.137706	0.8502	0.0772605	0.0378455	0.130022
0.616984	0.858307	-0.30375	0.369072	-0.52023	-0.98038		0.616984	0.136466	0.846513	0.0757595	0.0363656	0.129418
0.617484	0.852108	-0.31328	0.361919	-0.53787	-0.97942		0.617484	0.135458	0.843679	0.0744349	0.0342603	0.129528
0.617984	0.844002	-0.31567	0.347614	-0.54836	-0.96798		0.617984	0.134141	0.842969	0.071786	0.0330083	0.130844
0.618484	0.833511	-0.31757	0.331402	-0.54741	-0.95367		0.618484	0.132436	0.842404	0.0687839	0.0331217	0.132491
0.618984	0.825882	-0.31996	0.326157	-0.54264	-0.94604		0.618984	0.131196	0.841693	0.0678126	0.033691	0.133369
0.619484	0.830173	-0.31567	0.33474	-0.54169	-0.94938		0.619484	0.131893	0.842969	0.069402	0.0338043	0.132984
0.619984	0.843048	-0.30041	0.349045	-0.55647	-0.9613		0.619984	0.133986	0.847506	0.0720509	0.0320404	0.131613
0.620484	0.852585	-0.28419	0.360966	-0.5765	-0.97561		0.620484	0.135536	0.85233	0.0742584	0.0296498	0.129967
0.620984	0.854969	-0.28181	0.367165	-0.59843	-0.98991		0.620984	0.135923	0.853037	0.0754063	0.0270325	0.128321
0.621484	0.855923	-0.28658	0.370502	-0.61607	-1.00088		0.621484	0.136078	0.851619	0.0760243	0.0249272	0.127059
0.621984	0.857353	-0.28801	0.362396	-0.6299	-1.00756		0.621984	0.136311	0.851194	0.0745232	0.0232766	0.126291
0.622484	0.852108	-0.28467	0.345707	-0.63324	-1.01042		0.622484	0.135458	0.852187	0.0714328	0.022878	0.125962
0.622984	0.842571	-0.28849	0.322819	-0.62132	-1.00422		0.622984	0.133908	0.851051	0.0671945	0.0243006	0.126675
0.623484	0.834465	-0.30279	0.307083	-0.60272	-0.99468		0.623484	0.132591	0.846799	0.0642806	0.0265205	0.127773
0.623984	0.829697	-0.31614	0.306129	-0.59128	-0.98705		0.623984	0.131816	0.842829	0.0641039	0.0278858	0.12865
0.624484	0.834465	-0.32759	0.31805	-0.58985	-0.9861		0.624484	0.132591	0.839424	0.0663114	0.0280565	0.12876
0.624984	0.849247	-0.33998	0.335217	-0.58889	-0.98515		0.624984	0.134993	0.83574	0.0694903	0.0281711	0.128869
0.625484	0.870705	-0.35334	0.3438	-0.58746	-0.97847		0.625484	0.138481	0.831767	0.0710797	0.0283417	0.129638
0.625984	0.885487	-0.36144	0.342369	-0.58842	-0.97418		0.625984	0.140883	0.829358	0.0708147	0.0282272	0.130131
0.626484	0.891685	-0.35906	0.332832	-0.58651	-0.97609		0.626484	0.14189	0.830066	0.0690487	0.0284551	0.129911
0.626984	0.894547	-0.35477	0.320435	-0.57936	-0.97895		0.626984	0.142355	0.831342	0.0667531	0.0293085	0.129582
0.627484	0.88501	-0.35334	0.308514	-0.5641	-0.97275		0.627484	0.140805	0.831767	0.0645456	0.0311297	0.130296
0.627984	0.865936	-0.35572	0.302315	-0.55027	-0.96512		0.627984	0.137706	0.831059	0.0633977	0.0327803	0.131173
0.628484	0.845909	-0.35477	0.309467	-0.53978	-0.96655		0.628484	0.134451	0.831342	0.0647221	0.0340323	0.131009
0.628984	0.839233	-0.35048	0.329018	-0.53024	-0.96893		0.628984	0.133366	0.832617	0.0683424	0.0351709	0.130735
0.629484	0.850201	-0.34809	0.349522	-0.53263	-0.9675		0.629484	0.135148	0.833328	0.0721393	0.0348856	0.1309
0.629984	0.871181	-0.35048	0.364304	-0.53358	-0.96846		0.629984	0.138558	0.832617	0.0748765	0.0347723	0.130789
0.630484	0.895023	-0.35334	0.376701	-0.53358	-0.97704		0.630484	0.142433	0.831767	0.0771722	0.0347723	0.129802
0.630984	0.911713	-0.34952	0.389576	-0.53215	-0.98658		0.630984	0.145145	0.832903	0.0795563	0.0349429	0.128704
0.631484	0.916958	-0.33903	0.401974	-0.53024	-0.98991		0.631484	0.145997	0.836022	0.0818521	0.0351709	0.128321
0.631984	0.914097	-0.32473	0.407696	-0.52166	-0.9923		0.631984	0.145532	0.840274	0.0829117	0.0361949	0.128046
0.632484	0.908852	-0.31328	0.408173	-0.50163	-0.99564		0.632484	0.14468	0.843679	0.083	0.0385854	0.127662
0.632984	0.900745	-0.30136	0.39959	-0.48828	-0.99516		0.632984	0.143362	0.847224	0.0814106	0.0401788	0.127717
0.633484	0.891209	-0.29278	0.386715	-0.4921	-0.9923		0.633484	0.141813	0.849775	0.0790265	0.0397228	0.128046
0.633984	0.885487	-0.29612	0.376225	-0.50354	-0.98848		0.633984	0.140883	0.848782	0.077084	0.0383575	0.128486
0.634484	0.891209	-0.31662	0.366688	-0.51737	-0.98658		0.634484	0.141813	0.842686	0.075318	0.0367069	0.128704
0.634984	0.905037	-0.34809	0.361919	-0.53406	-0.98991		0.634984	0.14406	0.833328	0.0744349	0.034715	0.128321
0.635484	0.917435	-0.36955	0.360966	-0.55456	-0.99707		0.635484	0.146075	0.826947	0.0742584	0.0322683	0.127498
0.635984	0.922203	-0.37718	0.37241	-0.57268	-1.00088		0.635984	0.14685	0.824678	0.0763776	0.0301057	0.127059
0.636484	0.922203	-0.37479	0.385284	-0.58365	-0.99468		0.636484	0.14685	0.825388	0.0787615	0.0287965	0.127773
0.636984	0.919819	-0.37336	0.390053	-0.58985	-0.98324		0.636984	0.146462	0.825814	0.0796446	0.0280565	0.129089
0.637484	0.914097	-0.37813	0.391483	-0.59319	-0.97132		0.637484	0.145532	0.824395	0.0799094	0.0276579	0.13046
0.637984	0.901699	-0.38671	0.389099	-0.60081	-0.96035		0.637984	0.143518	0.821844	0.079468	0.0267484	0.131722
0.638484	0.889301	-0.39864	0.382423	-0.61178	-0.94795		0.638484	0.141503	0.818296	0.0782317	0.0254392	0.133149
0.638984	0.882149	-0.40674	0.370026	-0.61941	-0.94271		0.638984	0.14034	0.815887	0.0759361	0.0245286	0.133752
0.639484	0.875473	-0.40722	0.361919	-0.61607	-0.95224		0.639484	0.139255	0.815745	0.0744349	0.0249272	0.132655
0.639984	0.869274	-0.39244	0.358105	-0.60844	-0.97179		0.639984	0.138248	0.82014	0.0737286	0.0258378	0.130406
0.640484	0.865936	-0.36192	0.349998	-0.60844	-0.98753		0.640484	0.137706	0.829215	0.0722274	0.0258378	0.128595
0.640984	0.869274	-0.32425	0.343323	-0.61369	-0.99468		0.640984	0.138248	0.840417	0.0709914	0.0252112	0.127773
0.641484	0.873566	-0.29421	0.339985	-0.61989	-0.99945		0.641484	0.138945	0.84935	0.0703732	0.0244713	0.127224
0.641984	0.878811	-0.27943	0.339508	-0.62609	-1.00183		0.641984	0.139798	0.853745	0.0702849	0.0237313	0.12695
0.642484	0.884533	-0.27514	0.33617	-0.6361	-0.99421		0.642484	0.140728	0.855021	0.0696668	0.0225366	0.127827
0.642984	0.894547	-0.27704	0.332832	-0.64278	-0.97609		0.642984	0.142355	0.854456	0.0690487	0.0217394	0.129911
0.643484	0.906944	-0.28992	0.333309	-0.63562	-0.96607		0.643484	0.14437	0.850626	0.069137	0.0225939	0.131064
0.643984	0.918388	-0.30804	0.335693	-0.62132	-0.96846		0.643984	0.14623	0.845237	0.0695785	0.0243006	0.130789
0.644484	0.92411	-0.32377	0.342846	-0.61226	-0.97609		0.644484	0.14716	0.84056	0.070903	0.0253819	0.129911
0.644984	0.925064	-0.32949	0.357151	-0.60654	-0.98801		0.644984	0.147315	0.838859	0.073552	0.0260646	0.12854
0.645484	0.930786	-0.33617	0.366688	-0.59223	-1.00374		0.645484	0.148245	0.836873	0.075318	0.0277725	0.12673
0.645984	0.938416	-0.35143	0.370502	-0.57125	-1.02329		0.645984	0.149485	0.832335	0.0760243	0.0302764	0.124481
0.646484	0.941753	-0.36526	0.370026	-0.55599	-1.03378		0.646484	0.150027	0.828222	0.0759361	0.0320977	0.123274
0.646984	0.934601	-0.37193	0.37241	-0.54407	-1.03855		0.646984	0.148865	0.826239	0.0763776	0.0335203	0.122725
0.647484	0.928402	-0.36478	0.372887	-0.52691	-1.04046		0.647484	0.147857	0.828365	0.0764659	0.0355683	0.122505
0.647984	0.921726	-0.36001	0.368118	-0.5064	-1.03855		0.647984	0.146772	0.829783	0.0755828	0.0380162	0.122725
0.648484	0.917912	-0.36287	0.367641	-0.49877	-1.03521		0.648484	0.146152	0.828933	0.0754945	0.0389268	0.123109
0.648984	0.915527	-0.36526	0.371933	-0.50592	-1.02663		0.648984	0.145765	0.828222	0.0762892	0.0380734	0.124097
0.649484	0.918388	-0.3624	0.379562	-0.51928	-1.01757		0.649484	0.14623	0.829073	0.0777019	0.0364789	0.125139
0.649984	0.92268	-0.35429	0.385284	-0.53263	-1.00279		0.649984	0.146927	0.831484	0.0787615	0.0348856	0.126839
0.650484	0.920773	-0.35667	0.388622	-0.54741	-0.99039		0.650484	0.146617	0.830777	0.0793796	0.0331217	0.128266
0.650984	0.921726	-0.36907	0.383854	-0.56696	-0.97942		0.650984	0.146772	0.827089	0.0784967	0.0307884	0.129528
0.651484	0.920773	-0.37766	0.375748	-0.58317	-0.96798		0.651484	0.146617	0.824535	0.0769957	0.0288538	0.130844
0.651984	0.921249	-0.37336	0.362873	-0.59271	-0.95797		0.651984	0.146695	0.825814	0.0746115	0.0277152	0.131996
0.652484	0.917435	-0.35858	0.35429	-0.597	-0.95224		0.652484	0.146075	0.830209	0.0730222	0.0272032	0.132655
0.652984	0.910759	-0.34571	0.351906	-0.60177	-0.95749		0.652984	0.14499	0.834036	0.0725807	0.0266339	0.132051
0.653484	0.906467	-0.33617	0.353336	-0.60749	-0.96321		0.653484	0.144292	0.836873	0.0728455	0.0259512	0.131393
0.653984	0.901222	-0.32473	0.367165	-0.61607	-0.9675		0.653984	0.14344	0.840274	0.0754063	0.0249272	0.1309
0.654484	0.893593	-0.31185	0.384331	-0.63038	-0.9675		0.654484	0.1422	0.844105	0.0785851	0.0232193	0.1309
0.654984	0.882149	-0.30613	0.402927	-0.64659	-0.96703		0.654984	0.14034	0.845805	0.0820286	0.0212847	0.130954
0.655484	0.872612	-0.31328	0.409126	-0.66185	-0.97036		0.655484	0.13879	0.843679	0.0831765	0.0194634	0.130571
0.655984	0.868797	-0.32949	0.404835	-0.67425	-0.97609		0.655984	0.13817	0.838859	0.0823819	0.0179835	0.129911
0.656484	0.872135	-0.34809	0.400066	-0.67949	-0.98467		0.656484	0.138713	0.833328	0.0814988	0.0173581	0.128924
0.656984	0.87738	-0.36383	0.397682	-0.67806	-0.99802		0.656984	0.139565	0.828647	0.0810573	0.0175287	0.127388
0.657484	0.883579	-0.37146	0.395775	-0.66566	-1.01852		0.657484	0.140573	0.826379	0.0807042	0.0190087	0.12503
0.657984	0.88644	-0.36764	0.394344	-0.65708	-1.04189		0.657984	0.141038	0.827514	0.0804392	0.0200327	0.122341
0.658484	0.881195	-0.36192	0.400066	-0.64802	-1.05906		0.658484	0.140185	0.829215	0.0814988	0.021114	0.120365
0.658984	0.870228	-0.35906	0.412941	-0.63324	-1.06525		0.658984	0.138403	0.830066	0.0838829	0.022878	0.119653
0.659484	0.8564	-0.3581	0.424385	-0.61417	-1.06096		0.659484	0.136156	0.830351	0.0860021	0.0251539	0.120147
0.659984	0.846386	-0.35572	0.425339	-0.59986	-1.05095		0.659984	0.134528	0.831059	0.0861787	0.0268618	0.121299
0.660484	0.842094	-0.35906	0.421047	-0.60225	-1.03617		0.660484	0.133831	0.830066	0.085384	0.0265766	0.122999
0.660984	0.844479	-0.36764	0.412941	-0.61178	-1.02758		0.660984	0.134218	0.827514	0.0838829	0.0254392	0.123987
0.661484	0.861645	-0.37861	0.40102	-0.62656	-1.03092		0.661484	0.137008	0.824252	0.0816754	0.0236752	0.123603
0.661984	0.889301	-0.38767	0.391483	-0.64087	-1.04141		0.661984	0.141503	0.821558	0.0799094	0.0219673	0.122396
0.662484	0.923157	-0.38719	0.389099	-0.65804	-1.04761		0.662484	0.147005	0.821701	0.079468	0.0199181	0.121683
0.662984	0.949383	-0.38099	0.391006	-0.66757	-1.0457		0.662984	0.151267	0.823545	0.0798211	0.0187807	0.121903
0.663484	0.962257	-0.37146	0.391006	-0.66137	-1.04809		0.663484	0.153359	0.826379	0.0798211	0.0195207	0.121628
0.663984	0.962257	-0.3643	0.386238	-0.64278	-1.04952		0.663984	0.153359	0.828508	0.0789382	0.0217394	0.121463
0.664484	0.947952	-0.35667	0.380039	-0.62084	-1.03664		0.664484	0.151034	0.830777	0.0777903	0.0243579	0.122945
0.664984	0.929832	-0.34428	0.360489	-0.60368	-1.0047		0.664984	0.14809	0.834461	0.0741701	0.0264059	0.12662
0.665484	0.911713	-0.33379	0.333309	-0.59175	-0.96846		0.665484	0.145145	0.83758	0.069137	0.0278297	0.130789
0.665984	0.902176	-0.32663	0.30756	-0.5846	-0.94032		0.665984	0.143595	0.839709	0.0643689	0.0286831	0.134027
0.666484	0.905037	-0.32282	0.296116	-0.58508	-0.91743		0.666484	0.14406	0.840842	0.0622498	0.0286258	0.13666
0.666984	0.920773	-0.32043	0.299931	-0.59175	-0.90456		0.666984	0.146617	0.841553	0.0629562	0.0278297	0.138141
0.667484	0.945091	-0.31567	0.312328	-0.59795	-0.90694		0.667484	0.150569	0.842969	0.0652518	0.0270898	0.137867
0.667984	0.962257	-0.30947	0.328541	-0.597	-0.92983		0.667984	0.153359	0.844812	0.0682541	0.0272032	0.135234
0.668484	0.966072	-0.30422	0.344276	-0.58174	-0.96178		0.668484	0.153979	0.846373	0.0711678	0.0290244	0.131558
0.668984	0.961781	-0.30422	0.360489	-0.56171	-0.99707		0.668984	0.153282	0.846373	0.0741701	0.031415	0.127498
0.669484	0.94986	-0.30804	0.375748	-0.54264	-1.02949		0.669484	0.151344	0.845237	0.0769957	0.033691	0.123768
0.669984	0.936031	-0.3109	0.387192	-0.52643	-1.05047		0.669984	0.149097	0.844387	0.0791148	0.0356256	0.121354
0.670484	0.916958	-0.31376	0.393391	-0.51785	-1.05762		0.670484	0.145997	0.843537	0.0802627	0.0366496	0.120531
0.670984	0.899792	-0.31471	0.397682	-0.52023	-1.05667		0.670984	0.143208	0.843254	0.0810573	0.0363656	0.12064
0.671484	0.890255	-0.3171	0.404358	-0.53453	-1.05524		0.671484	0.141658	0.842543	0.0822936	0.0346589	0.120805
0.671984	0.889778	-0.319	0.401974	-0.54932	-1.0581		0.671984	0.14158	0.841978	0.0818521	0.0328937	0.120476
0.672484	0.891685	-0.3171	0.386238	-0.55933	-1.0643		0.672484	0.14189	0.842543	0.0789382	0.031699	0.119763
0.672984	0.893593	-0.31233	0.36335	-0.56601	-1.06955		0.672984	0.1422	0.843962	0.0746999	0.0309018	0.119159
0.673484	0.907421	-0.30661	0.3438	-0.57077	-1.0705		0.673484	0.144447	0.845663	0.0710797	0.0303337	0.119049
0.673984	0.935555	-0.30565	0.333786	-0.57554	-1.06239		0.673984	0.14902	0.845948	0.0692253	0.0297644	0.119982
0.674484	0.966549	-0.30422	0.320911	-0.57697	-1.04618		0.674484	0.154057	0.846373	0.0668412	0.0295937	0.121847
0.674984	0.988007	-0.30088	0.309467	-0.58079	-1.0252		0.674984	0.157544	0.847367	0.0647221	0.0291378	0.124261
0.675484	1.00565	-0.2985	0.303745	-0.58079	-1.00422		0.675484	0.160411	0.848074	0.0636625	0.0291378	0.126675
0.675984	1.02186	-0.29802	0.309944	-0.57602	-0.98896		0.675984	0.163046	0.848217	0.0648104	0.0297071	0.128431
0.676484	1.02854	-0.29469	0.324249	-0.57173	-0.98085		0.676484	0.164131	0.849207	0.0674593	0.0302191	0.129364
0.676984	1.01852	-0.29135	0.338078	-0.56362	-0.98085		0.676984	0.162503	0.8502	0.0700201	0.031187	0.129364
0.677484	0.997543	-0.29802	0.349998	-0.55313	-0.98944		0.677484	0.159094	0.848217	0.0722274	0.032439	0.128375
0.677984	0.978947	-0.3109	0.358105	-0.53453	-0.99707		0.677984	0.156072	0.844387	0.0737286	0.0346589	0.127498
0.678484	0.974178	-0.32043	0.366688	-0.51737	-0.99945		0.678484	0.155296	0.841553	0.075318	0.0367069	0.127224
0.678984	0.971794	-0.32473	0.368118	-0.50449	-0.99564		0.678984	0.154909	0.840274	0.0755828	0.0382441	0.127662
0.679484	0.966072	-0.32759	0.361443	-0.48876	-0.99516		0.679484	0.153979	0.839424	0.0743467	0.0401215	0.127717
0.679984	0.957489	-0.33236	0.352383	-0.48161	-0.99993		0.679984	0.152584	0.838006	0.0726691	0.0409748	0.127168
0.680484	0.955105	-0.32663	0.350475	-0.49114	-1.00183		0.680484	0.152197	0.839709	0.0723157	0.0398374	0.12695
0.680984	0.95892	-0.31853	0.358582	-0.51785	-0.99659		0.680984	0.152817	0.842118	0.073817	0.0366496	0.127553
0.681484	0.959873	-0.31757	0.367165	-0.54693	-0.98801		0.681484	0.152972	0.842404	0.0754063	0.033179	0.12854
0.681984	0.966072	-0.3252	0.379562	-0.56553	-0.98324		0.681984	0.153979	0.840135	0.0777019	0.0309591	0.129089
0.682484	0.978947	-0.3438	0.396729	-0.57411	-0.97799		0.682484	0.156072	0.834604	0.0808809	0.0299351	0.129693
0.682984	0.997066	-0.35858	0.415802	-0.57459	-0.96798		0.682984	0.159016	0.830209	0.0844127	0.0298778	0.130844
0.683484	1.01852	-0.3705	0.426292	-0.56696	-0.95701		0.683484	0.162503	0.826664	0.0863552	0.0307884	0.132107
0.683984	1.0395	-0.3705	0.432491	-0.54979	-0.96083		0.683984	0.165913	0.826664	0.0875031	0.0328376	0.131667
0.684484	1.05286	-0.36001	0.444412	-0.52881	-0.97275		0.684484	0.168083	0.829783	0.0897106	0.0353415	0.130296
0.684984	1.05	-0.34618	0.463009	-0.50926	-0.98085		0.684984	0.167618	0.833896	0.0931543	0.0376748	0.129364
0.685484	1.04284	-0.3314	0.474453	-0.49973	-0.98133		0.685484	0.166456	0.838291	0.0952735	0.0388122	0.129308
0.685984	1.0395	-0.32091	0.473499	-0.49496	-0.98705		0.685984	0.165913	0.84141	0.0950968	0.0393815	0.12865
0.686484	1.03617	-0.31519	0.469685	-0.49925	-1.00422		0.686484	0.165371	0.843111	0.0943905	0.0388695	0.126675
0.686984	1.02806	-0.31757	0.471592	-0.51022	-1.01805		0.686984	0.164053	0.842404	0.0947437	0.0375602	0.125084
0.687484	1.02043	-0.3233	0.471115	-0.52166	-1.02329		0.687484	0.162813	0.8407	0.0946553	0.0361949	0.124481
0.687984	1.02377	-0.32759	0.457764	-0.5331	-1.01995		0.687984	0.163356	0.839424	0.0921831	0.0348295	0.124865
0.688484	1.03331	-0.32616	0.441074	-0.54216	-1.01757		0.688484	0.164906	0.839849	0.0890925	0.0337482	0.125139
0.688984	1.04284	-0.32187	0.434875	-0.54359	-1.01376		0.688984	0.166456	0.841125	0.0879446	0.0335776	0.125577
0.689484	1.04332	-0.31567	0.441074	-0.5331	-1.00517		0.689484	0.166533	0.842969	0.0890925	0.0348295	0.126566
0.689984	1.03188	-0.31137	0.451565	-0.52023	-0.99134		0.689984	0.164673	0.844247	0.0910352	0.0363656	0.128157
0.690484	1.01995	-0.31328	0.457287	-0.5188	-0.97656		0.690484	0.162736	0.843679	0.0920947	0.0365362	0.129857
0.690984	1.01423	-0.3252	0.459671	-0.52738	-0.96893		0.690984	0.161806	0.840135	0.0925362	0.0355122	0.130735
0.691484	1.01662	-0.34428	0.455856	-0.53787	-0.96655		0.691484	0.162193	0.834461	0.0918297	0.0342603	0.131009
0.691984	1.02043	-0.36764	0.441074	-0.55027	-0.95987		0.691984	0.162813	0.827514	0.0890925	0.0327803	0.131777
0.692484	1.01948	-0.39577	0.417233	-0.56267	-0.94986		0.692484	0.162658	0.81915	0.0846777	0.0313004	0.132929
0.692984	1.02615	-0.42534	0.385284	-0.5722	-0.947		0.692984	0.163743	0.810357	0.0787615	0.030163	0.133258
0.693484	1.0395	-0.45204	0.357628	-0.5784	-0.96083		0.693484	0.165913	0.802417	0.0736403	0.029423	0.131667
0.693984	1.04761	-0.47064	0.340939	-0.58651	-0.98228		0.693984	0.16723	0.796886	0.0705499	0.0284551	0.129199
0.694484	1.0395	-0.48065	0.335693	-0.59986	-1.00136		0.694484	0.165913	0.793909	0.0695785	0.0268618	0.127004
0.694984	1.02663	-0.48161	0.341892	-0.61941	-1.02329		0.694984	0.163821	0.793624	0.0707264	0.0245286	0.124481
0.695484	1.02806	-0.46444	0.351906	-0.63896	-1.05		0.695484	0.164053	0.79873	0.0725807	0.0221953	0.121408
0.695984	1.02997	-0.43917	0.366688	-0.6485	-1.07336		0.695984	0.164363	0.806244	0.075318	0.0210567	0.11872
0.696484	1.02091	-0.4158	0.382423	-0.64659	-1.08337		0.696484	0.162891	0.813193	0.0782317	0.0212847	0.117569
0.696984	1.0047	-0.40054	0.392437	-0.63229	-1.0829		0.696984	0.160256	0.817731	0.0800861	0.0229913	0.117623
0.697484	0.993729	-0.39625	0.398159	-0.6094	-1.08433		0.697484	0.158474	0.819007	0.0811457	0.0257232	0.117458
0.697984	0.988007	-0.39434	0.394821	-0.58317	-1.08385		0.697984	0.157544	0.819575	0.0805275	0.0288538	0.117513
0.698484	0.980377	-0.39816	0.392437	-0.56887	-1.0829		0.698484	0.156304	0.818439	0.0800861	0.0305604	0.117623
0.698984	0.980854	-0.40102	0.380993	-0.57554	-1.08385		0.698984	0.156381	0.817588	0.0779669	0.0297644	0.117513
0.699484	0.994682	-0.4034	0.36478	-0.59271	-1.09053		0.699484	0.158629	0.816881	0.0749647	0.0277152	0.116745
0.699984	1.01471	-0.40483	0.349522	-0.61321	-1.10292		0.699984	0.161883	0.816455	0.0721393	0.0252685	0.115319
0.700484	1.02758	-0.40007	0.34523	-0.62847	-1.10769		0.700484	0.163976	0.817871	0.0713445	0.0234473	0.11477
0.700984	1.03092	-0.39196	0.359058	-0.63086	-1.11008		0.700984	0.164518	0.820283	0.0739051	0.023162	0.114495
0.701484	1.03045	-0.38052	0.374317	-0.61226	-1.10674		0.701484	0.164441	0.823684	0.0767307	0.0253819	0.11488
0.701984	1.02997	-0.37289	0.389099	-0.57745	-1.09959		0.701984	0.164363	0.825953	0.079468	0.0295364	0.115702
0.702484	1.03378	-0.36669	0.394344	-0.54502	-1.09148		0.702484	0.164983	0.827797	0.0804392	0.0334069	0.116635
0.702984	1.04189	-0.3581	0.392437	-0.51928	-1.08051		0.702984	0.166301	0.830351	0.0800861	0.0364789	0.117898
0.703484	1.04666	-0.35143	0.383854	-0.50879	-1.07098		0.703484	0.167076	0.832335	0.0784967	0.0377309	0.118994
0.703984	1.04141	-0.35286	0.368118	-0.51355	-1.06144		0.703984	0.166223	0.83191	0.0755828	0.0371628	0.120092
0.704484	1.03283	-0.36621	0.351906	-0.53358	-1.05906		0.704484	0.164828	0.82794	0.0725807	0.0347723	0.120365
0.704984	1.02377	-0.38624	0.338078	-0.56076	-1.06001		0.704984	0.163356	0.821983	0.0700201	0.0315284	0.120256
0.705484	1.01471	-0.4034	0.33474	-0.58413	-1.05381		0.705484	0.161883	0.816881	0.069402	0.0287392	0.120969
0.705984	0.99659	-0.41437	0.347137	-0.60749	-1.04666		0.705984	0.158939	0.813619	0.0716976	0.0259512	0.121792
0.706484	0.982761	-0.41914	0.369072	-0.62561	-1.04284		0.706484	0.156691	0.8122	0.0757595	0.0237886	0.122232
0.706984	0.981808	-0.41914	0.388622	-0.64039	-1.04618		0.706984	0.156536	0.8122	0.0793796	0.0220246	0.121847
0.707484	0.993252	-0.41676	0.40102	-0.64516	-1.04427		0.707484	0.158396	0.812908	0.0816754	0.0214553	0.122067
0.707984	1.00517	-0.40627	0.409126	-0.64611	-1.03712		0.707984	0.160334	0.816027	0.0831765	0.0213419	0.12289
0.708484	1.00613	-0.39244	0.418186	-0.64516	-1.02997		0.708484	0.160489	0.82014	0.0848542	0.0214553	0.123712
0.708984	1.01232	-0.38624	0.413418	-0.64659	-1.02377		0.708984	0.161496	0.821983	0.0839713	0.0212847	0.124426
0.709484	1.02377	-0.38481	0.393391	-0.65231	-1.01805		0.709484	0.163356	0.822409	0.0802627	0.020602	0.125084
0.709984	1.03712	-0.38242	0.369549	-0.65851	-1.01423		0.709984	0.165526	0.823119	0.0758478	0.019862	0.125523
0.710484	1.04141	-0.37479	0.356197	-0.6628	-1.01805		0.710484	0.166223	0.825388	0.0733753	0.01935	0.125084
0.710984	1.04094	-0.3705	0.358105	-0.6628	-1.03045		0.710984	0.166146	0.826664	0.0737286	0.01935	0.123657
0.711484	1.04523	-0.37146	0.362873	-0.65613	-1.0438		0.711484	0.166843	0.826379	0.0746115	0.0201461	0.122121
0.711984	1.04618	-0.36383	0.370502	-0.63753	-1.05333		0.711984	0.166998	0.828647	0.0760243	0.022366	0.121025
0.712484	1.04666	-0.34952	0.377178	-0.60701	-1.05572		0.712484	0.167076	0.832903	0.0772605	0.0260085	0.12075
0.712984	1.04761	-0.34332	0.383854	-0.57554	-1.05381		0.712984	0.16723	0.834746	0.0784967	0.0297644	0.120969
0.713484	1.05476	-0.34904	0.388145	-0.5579	-1.0457		0.713484	0.168393	0.833045	0.0792913	0.0318697	0.121903
0.713984	1.06096	-0.35524	0.382423	-0.55265	-1.04094		0.713984	0.1694	0.831202	0.0782317	0.0324963	0.12245
0.714484	1.05906	-0.35715	0.374317	-0.55552	-1.04713		0.714484	0.16909	0.830634	0.0767307	0.0321537	0.121738
0.714984	1.05476	-0.37003	0.362396	-0.56744	-1.06573		0.714984	0.168393	0.826804	0.0745232	0.0307311	0.119598
0.715484	1.05143	-0.39482	0.355244	-0.58985	-1.0891		0.715484	0.16785	0.819432	0.0731988	0.0280565	0.116909
0.715984	1.05286	-0.41342	0.348091	-0.61655	-1.11198		0.715984	0.168083	0.813901	0.0718743	0.0248699	0.114277
0.716484	1.05381	-0.41628	0.340462	-0.63467	-1.13153		0.716484	0.168238	0.813051	0.0704616	0.0227073	0.112028
0.716984	1.05381	-0.40579	0.337601	-0.64421	-1.13916		0.716984	0.168238	0.81617	0.0699318	0.0215687	0.11115
0.717484	1.05763	-0.39148	0.336647	-0.64993	-1.1344		0.717484	0.168858	0.820425	0.0697551	0.020886	0.111697
0.717984	1.06096	-0.37336	0.340462	-0.64754	-1.13106		0.717984	0.1694	0.825814	0.0704616	0.0211713	0.112082
0.718484	1.05858	-0.34952	0.347137	-0.62847	-1.13773		0.718484	0.169013	0.832903	0.0716976	0.0234473	0.111314
0.718984	1.05667	-0.32949	0.357628	-0.59652	-1.14489		0.718984	0.168703	0.838859	0.0736403	0.0272604	0.110491
0.719484	1.05906	-0.31137	0.368118	-0.5641	-1.13583		0.719484	0.16909	0.844247	0.0755828	0.0311297	0.111533
0.719984	1.06335	-0.29516	0.374317	-0.53358	-1.11532		0.719984	0.169788	0.849068	0.0767307	0.0347723	0.113893
0.720484	1.06192	-0.27752	0.378609	-0.51165	-1.09673		0.720484	0.169555	0.854313	0.0775255	0.0373896	0.116031
0.720984	1.04809	-0.26417	0.385284	-0.50354	-1.08051		0.720984	0.167308	0.858283	0.0787615	0.0383575	0.117898
0.721484	1.02329	-0.26131	0.391006	-0.51498	-1.05762		0.721484	0.163278	0.859133	0.0798211	0.0369921	0.120531
0.721984	0.992298	-0.26274	0.389099	-0.53453	-1.03712		0.721984	0.158241	0.858708	0.079468	0.0346589	0.12289
0.722484	0.967979	-0.27275	0.377178	-0.55504	-1.03617		0.722484	0.154289	0.855731	0.0772605	0.032211	0.122999
0.722984	0.957966	-0.29564	0.361919	-0.57888	-1.05333		0.722984	0.152662	0.848925	0.0744349	0.0293658	0.121025
0.723484	0.954628	-0.33331	0.352859	-0.597	-1.07384		0.723484	0.152119	0.837723	0.0727572	0.0272032	0.118665
0.723984	0.965118	-0.36573	0.350952	-0.60368	-1.08719		0.723984	0.153824	0.828082	0.0724041	0.0264059	0.117129
0.724484	0.984192	-0.38004	0.350952	-0.60081	-1.10149		0.724484	0.156924	0.823827	0.0724041	0.0267484	0.115484
0.724984	0.99802	-0.38099	0.353813	-0.60034	-1.11294		0.724984	0.159171	0.823545	0.0729339	0.0268045	0.114166
0.725484	0.998497	-0.3767	0.360012	-0.60225	-1.11771		0.725484	0.159249	0.82482	0.0740818	0.0265766	0.113618
0.725984	0.990868	-0.3643	0.372887	-0.59223	-1.11389		0.725984	0.158009	0.828508	0.0764659	0.0277725	0.114057
0.726484	0.991344	-0.34046	0.383377	-0.57554	-1.10626		0.726484	0.158086	0.835597	0.0784084	0.0297644	0.114935
0.726984	0.992775	-0.31471	0.388622	-0.56505	-1.09339		0.726984	0.158319	0.843254	0.0793796	0.0310164	0.116416
0.727484	1.00231	-0.30231	0.389576	-0.56362	-1.07718		0.727484	0.159869	0.846941	0.0795563	0.031187	0.118281
0.727984	1.02138	-0.30613	0.390053	-0.56791	-1.06335		0.727984	0.162968	0.845805	0.0796446	0.030675	0.119872
0.728484	1.03617	-0.32139	0.39196	-0.57697	-1.05762		0.728484	0.165371	0.841268	0.0799978	0.0295937	0.120531
0.728984	1.03664	-0.34618	0.39053	-0.59462	-1.05858		0.728984	0.165448	0.833896	0.079733	0.0274872	0.120421
0.729484	1.02568	-0.37384	0.383377	-0.60749	-1.06668		0.729484	0.163666	0.825671	0.0784084	0.0259512	0.119489
0.729984	1.01805	-0.39768	0.372887	-0.60654	-1.08004		0.729984	0.162426	0.818582	0.0764659	0.0260646	0.117952
0.730484	1.0066	-0.40722	0.365257	-0.60129	-1.09339		0.730484	0.160566	0.815745	0.075053	0.0266912	0.116416
0.730984	0.985146	-0.40007	0.364304	-0.58603	-1.10054		0.730984	0.157079	0.817871	0.0748765	0.0285124	0.115593
0.731484	0.965118	-0.38385	0.375748	-0.55647	-1.10245		0.731484	0.153824	0.822694	0.0769957	0.0320404	0.115373
0.731984	0.961781	-0.36192	0.389099	-0.52166	-1.10579		0.731984	0.153282	0.829215	0.079468	0.0361949	0.114989
0.732484	0.973701	-0.34142	0.394344	-0.50735	-1.10769		0.732484	0.155219	0.835311	0.0804392	0.0379028	0.11477
0.732984	0.990868	-0.32616	0.393391	-0.5126	-1.10197		0.732984	0.158009	0.839849	0.0802627	0.0372762	0.115429
0.733484	1.0066	-0.32282	0.393867	-0.52261	-1.091		0.733484	0.160566	0.840842	0.0803509	0.0360815	0.116691
0.733984	1.02329	-0.32997	0.400543	-0.53501	-1.08242		0.733984	0.163278	0.838716	0.0815871	0.0346016	0.117678
0.734484	1.0395	-0.33998	0.401974	-0.56314	-1.08337		0.734484	0.165913	0.83574	0.0818521	0.0312443	0.117569
0.734984	1.05286	-0.34666	0.399113	-0.59938	-1.09005		0.734984	0.168083	0.833753	0.0813223	0.0269191	0.1168
0.735484	1.05667	-0.35381	0.409126	-0.62084	-1.08528		0.735484	0.168703	0.831627	0.0831765	0.0243579	0.117349
0.735984	1.05143	-0.3643	0.426292	-0.62418	-1.0705		0.735984	0.16785	0.828508	0.0863552	0.0239593	0.119049
0.736484	1.0438	-0.37766	0.442982	-0.61131	-1.04952		0.736484	0.166611	0.824535	0.0894458	0.0254953	0.121463
0.736984	1.04475	-0.38862	0.445366	-0.6032	-1.0314		0.736984	0.166766	0.821276	0.0898872	0.0264632	0.123548
0.737484	1.04427	-0.40054	0.441074	-0.60368	-1.01519		0.737484	0.166688	0.817731	0.0890925	0.0264059	0.125413
0.737984	1.03664	-0.41294	0.439644	-0.61083	-0.99754		0.737984	0.165448	0.814044	0.0888277	0.0255526	0.127443
0.738484	1.02282	-0.422	0.43726	-0.61798	-0.99134		0.738484	0.163201	0.81135	0.0883862	0.0246992	0.128157
0.738984	1.01042	-0.42295	0.42963	-0.6218	-0.99945		0.738984	0.161186	0.811067	0.0869733	0.0242433	0.127224
0.739484	1.00231	-0.41151	0.414371	-0.62513	-1.01852		0.739484	0.159869	0.814469	0.0841477	0.0238459	0.12503
0.739984	0.98896	-0.39101	0.404835	-0.62418	-1.03617		0.739984	0.157699	0.820565	0.0823819	0.0239593	0.122999
0.740484	0.982285	-0.36669	0.408649	-0.61369	-1.04189		0.740484	0.156614	0.827797	0.0830882	0.0252112	0.122341
0.740984	0.98896	-0.35238	0.422001	-0.60225	-1.04284		0.740984	0.157699	0.832052	0.0855606	0.0265766	0.122232
0.741484	1.00613	-0.35238	0.436306	-0.60034	-1.03998		0.741484	0.160489	0.832052	0.0882096	0.0268045	0.122561
0.741984	1.02568	-0.36001	0.450134	-0.60844	-1.04237		0.741984	0.163666	0.829783	0.0907702	0.0258378	0.122286
0.742484	1.04046	-0.3686	0.460625	-0.6237	-1.05		0.742484	0.166068	0.827229	0.0927128	0.0240165	0.121408
0.742984	1.05333	-0.37479	0.467777	-0.63992	-1.06287		0.742984	0.16816	0.825388	0.0940372	0.0220807	0.119927
0.743484	1.05238	-0.37241	0.469208	-0.65041	-1.08194		0.743484	0.168005	0.826096	0.0943022	0.0208287	0.117733
0.743984	1.0395	-0.36001	0.468254	-0.65041	-1.09816		0.743984	0.165913	0.829783	0.0941256	0.0208287	0.115867
0.744484	1.02568	-0.34237	0.471115	-0.64421	-1.10769		0.744484	0.163666	0.835029	0.0946553	0.0215687	0.11477
0.744984	1.0128	-0.32711	0.474453	-0.63896	-1.11008		0.744984	0.161573	0.839567	0.0952735	0.0221953	0.114495
0.745484	1.0047	-0.32187	0.47636	-0.63467	-1.11246		0.745484	0.160256	0.841125	0.0956266	0.0227073	0.114222
0.745984	0.991344	-0.32949	0.470638	-0.63086	-1.11437		0.745984	0.158086	0.838859	0.094567	0.023162	0.114002
0.746484	0.983715	-0.34428	0.464916	-0.63467	-1.11389		0.746484	0.156846	0.834461	0.0935074	0.0227073	0.114057
0.746984	0.978947	-0.35954	0.458241	-0.64516	-1.1158		0.746984	0.156072	0.829923	0.0922714	0.0214553	0.113837
0.747484	0.979424	-0.3686	0.444889	-0.66137	-1.12343		0.747484	0.156149	0.827229	0.0897989	0.0195207	0.11296
0.747984	0.988007	-0.3767	0.431061	-0.67091	-1.13058		0.747984	0.157544	0.82482	0.0872383	0.0183821	0.112137
0.748484	1.00899	-0.38433	0.425339	-0.67234	-1.13344		0.748484	0.160953	0.822551	0.0861787	0.0182114	0.111808
0.748984	1.04618	-0.39387	0.431538	-0.6671	-1.13249		0.748984	0.166998	0.819715	0.0873266	0.0188368	0.111917
0.749484	1.09053	-0.4077	0.438213	-0.65279	-1.12581		0.749484	0.174205	0.815602	0.0885627	0.0205447	0.112686
0.749984	1.1301	-0.41533	0.444889	-0.63992	-1.10912		0.749984	0.180637	0.813333	0.0897989	0.0220807	0.114606
0.750484	1.14965	-0.41294	0.460148	-0.62895	-1.09005		0.750484	0.183814	0.814044	0.0926245	0.02339	0.1168
0.750984	1.14727	-0.40579	0.479221	-0.6299	-1.07384		0.750984	0.183427	0.81617	0.0961564	0.0232766	0.118665
0.751484	1.12915	-0.39721	0.493526	-0.64278	-1.06621		0.751484	0.180482	0.818721	0.0988053	0.0217394	0.119543
0.751984	1.11103	-0.38719	0.497341	-0.65517	-1.06192		0.751984	0.177537	0.821701	0.0995118	0.0202606	0.120036
0.752484	1.10245	-0.37241	0.494957	-0.66185	-1.05524		0.752484	0.176142	0.826096	0.0990703	0.0194634	0.120805
0.752984	1.09672	-0.36383	0.485897	-0.6566	-1.04856		0.752984	0.175212	0.828647	0.0973926	0.02009	0.121573
0.753484	1.09625	-0.3686	0.469208	-0.64993	-1.03903		0.753484	0.175135	0.827229	0.0943022	0.020886	0.12267
0.753984	1.10292	-0.37098	0.457764	-0.64564	-1.0314		0.753984	0.17622	0.826521	0.0921831	0.021398	0.123548
0.754484	1.11818	-0.36621	0.462532	-0.64039	-1.01948		0.754484	0.178699	0.82794	0.093066	0.0220246	0.124919
0.754984	1.12915	-0.35715	0.477791	-0.63848	-1.00994		0.754984	0.180482	0.830634	0.0958916	0.0222526	0.126017
0.755484	1.12438	-0.35286	0.489235	-0.64087	-1.01423		0.755484	0.179707	0.83191	0.0980107	0.0219673	0.125523
0.755984	1.11723	-0.34857	0.484943	-0.65422	-1.03712		0.755984	0.178544	0.833185	0.0972159	0.020374	0.12289
0.756484	1.11485	-0.33569	0.470638	-0.66996	-1.06668		0.756484	0.178157	0.837015	0.094567	0.0184955	0.119489
0.756984	1.11866	-0.32568	0.449181	-0.67663	-1.08671		0.756984	0.178777	0.839992	0.0905937	0.0176994	0.117184
0.757484	1.12009	-0.32806	0.427246	-0.67663	-1.10149		0.757484	0.179009	0.839284	0.0865319	0.0176994	0.115484
0.757984	1.11103	-0.34237	0.418186	-0.67472	-1.11389		0.757984	0.177537	0.835029	0.0848542	0.0179274	0.114057
0.758484	1.10054	-0.35763	0.416279	-0.67711	-1.12438		0.758484	0.175832	0.830491	0.084501	0.0176421	0.11285
0.758984	1.09005	-0.3705	0.425339	-0.66757	-1.12581		0.758984	0.174127	0.826664	0.0861787	0.0187807	0.112686
0.759484	1.08147	-0.38671	0.438213	-0.64516	-1.122		0.759484	0.172733	0.821844	0.0885627	0.0214553	0.113124
0.759984	1.06478	-0.4015	0.454426	-0.61941	-1.12152		0.759984	0.17002	0.817446	0.0915649	0.0245286	0.113179
0.760484	1.03855	-0.40865	0.468731	-0.59891	-1.11866		0.760484	0.165758	0.81532	0.0942139	0.0269752	0.113508
0.760984	1.01995	-0.41151	0.471115	-0.58889	-1.11198		0.760984	0.162736	0.814469	0.0946553	0.0281711	0.114277
0.761484	1.00565	-0.41866	0.471115	-0.58222	-1.10149		0.761484	0.160411	0.812343	0.0946553	0.0289671	0.115484
0.761984	0.998974	-0.42629	0.469208	-0.58603	-1.09625		0.761984	0.159326	0.810074	0.0943022	0.0285124	0.116087
0.762484	0.996113	-0.43297	0.463009	-0.59891	-1.10292		0.762484	0.158861	0.808088	0.0931543	0.0269752	0.115319
0.762984	0.999928	-0.43488	0.450611	-0.61369	-1.11246		0.762984	0.159481	0.80752	0.0908585	0.0252112	0.114222
0.763484	1.0109	-0.43392	0.433445	-0.62752	-1.12438		0.763484	0.161264	0.807805	0.0876798	0.0235606	0.11285
0.763984	1.02377	-0.4282	0.419617	-0.63181	-1.13153		0.763984	0.163356	0.809506	0.0851192	0.0230486	0.112028
0.764484	1.04141	-0.42009	0.413418	-0.63086	-1.13392		0.764484	0.166223	0.811918	0.0839713	0.023162	0.111753
0.764984	1.05715	-0.422	0.416279	-0.62418	-1.13249		0.764984	0.16878	0.81135	0.084501	0.0239593	0.111917
0.765484	1.07336	-0.42963	0.426292	-0.61464	-1.12247		0.765484	0.171415	0.809081	0.0863552	0.0250978	0.11307
0.765984	1.08862	-0.43678	0.433922	-0.60749	-1.1096		0.765984	0.173895	0.806955	0.0877681	0.0259512	0.114551
0.766484	1.09911	-0.43869	0.435829	-0.60368	-1.10245		0.766484	0.1756	0.806387	0.0881212	0.0264059	0.115373
0.766984	1.09434	-0.43869	0.429153	-0.60892	-1.10435		0.766984	0.174825	0.806387	0.086885	0.0257805	0.115155
0.767484	1.08242	-0.43774	0.416279	-0.61369	-1.10388		0.767484	0.172887	0.806669	0.084501	0.0252112	0.115209
0.767984	1.06907	-0.43344	0.409603	-0.61989	-1.09625		0.767984	0.170718	0.807948	0.0832648	0.0244713	0.116087
0.768484	1.04761	-0.42677	0.411987	-0.6237	-1.08767		0.768484	0.16723	0.809931	0.0837063	0.0240165	0.117074
0.768984	1.01948	-0.41914	0.422955	-0.62799	-1.08242		0.768984	0.162658	0.8122	0.0857373	0.0235045	0.117678
0.769484	1.00136	-0.41676	0.432968	-0.62895	-1.07336		0.769484	0.159714	0.812908	0.0875914	0.02339	0.11872
0.769984	1.00422	-0.41723	0.438213	-0.63276	-1.06478		0.769984	0.160179	0.812768	0.0885627	0.0229352	0.119707
0.770484	1.01471	-0.41914	0.441074	-0.64039	-1.07384		0.770484	0.161883	0.8122	0.0890925	0.0220246	0.118665
0.770984	1.02234	-0.41914	0.442505	-0.64325	-1.09959		0.770984	0.163123	0.8122	0.0893575	0.0216833	0.115702
0.771484	1.02854	-0.41246	0.448227	-0.64087	-1.12486		0.771484	0.164131	0.814187	0.090417	0.0219673	0.112795
0.771984	1.04046	-0.41103	0.457287	-0.62847	-1.14393		0.771984	0.166068	0.814612	0.0920947	0.0234473	0.110601
0.772484	1.04666	-0.41533	0.465393	-0.62037	-1.15824		0.772484	0.167076	0.813333	0.0935958	0.024414	0.108955
0.772984	1.04904	-0.42248	0.473976	-0.61607	-1.16348		0.772984	0.167463	0.811207	0.0951851	0.0249272	0.108352
0.773484	1.0519	-0.42057	0.479698	-0.61846	-1.1549		0.773484	0.167928	0.811775	0.0962447	0.0246419	0.109339
0.773984	1.05667	-0.40722	0.480175	-0.62799	-1.14012		0.773984	0.168703	0.815745	0.096333	0.0235045	0.111039
0.774484	1.06001	-0.39005	0.47493	-0.64182	-1.13344		0.774484	0.169245	0.820851	0.0953618	0.0218539	0.111808
0.774984	1.05858	-0.36764	0.466347	-0.65184	-1.12677		0.774984	0.169013	0.827514	0.0937724	0.0206581	0.112575
0.775484	1.06096	-0.3438	0.463486	-0.64516	-1.11532		0.775484	0.1694	0.834604	0.0932426	0.0214553	0.113893
0.775984	1.07098	-0.32425	0.459671	-0.62037	-1.10245		0.775984	0.171028	0.840417	0.0925362	0.024414	0.115373
0.776484	1.0767	-0.31281	0.454903	-0.59032	-1.09148		0.776484	0.171958	0.843819	0.0916533	0.0280004	0.116635
0.776984	1.07336	-0.31137	0.444412	-0.56219	-1.08194		0.776984	0.171415	0.844247	0.0897106	0.0313577	0.117733
0.777484	1.06478	-0.31948	0.427723	-0.53835	-1.07098		0.777484	0.17002	0.841836	0.0866202	0.034203	0.118994
0.777984	1.06144	-0.33188	0.412464	-0.52738	-1.06525		0.777984	0.169478	0.838148	0.0837946	0.0355122	0.119653
0.778484	1.06049	-0.33998	0.402451	-0.53835	-1.07574		0.778484	0.169323	0.83574	0.0819404	0.034203	0.118446
0.778984	1.0519	-0.34618	0.407219	-0.56458	-1.09673		0.778984	0.167928	0.833896	0.0828234	0.0310724	0.116031
0.779484	1.0457	-0.35334	0.421047	-0.58603	-1.11723		0.779484	0.166921	0.831767	0.085384	0.0285124	0.113673
0.779984	1.04523	-0.36335	0.443459	-0.59366	-1.12677		0.779984	0.166843	0.82879	0.0895341	0.0276018	0.112575
0.780484	1.0519	-0.37527	0.459671	-0.60034	-1.13249		0.780484	0.167928	0.825246	0.0925362	0.0268045	0.111917
0.780984	1.06001	-0.39101	0.464439	-0.61464	-1.14155		0.780984	0.169245	0.820565	0.0934191	0.0250978	0.110875
0.781484	1.06478	-0.41103	0.468731	-0.62943	-1.15108		0.781484	0.17002	0.814612	0.0942139	0.0233327	0.109778
0.781984	1.06859	-0.4282	0.47636	-0.64039	-1.15347		0.781984	0.17064	0.809506	0.0956266	0.0220246	0.109503
0.782484	1.07145	-0.43774	0.486851	-0.64898	-1.14679		0.782484	0.171105	0.806669	0.0975693	0.0209994	0.110272
0.782984	1.0767	-0.43678	0.48399	-0.65899	-1.14298		0.782984	0.171958	0.806955	0.0970395	0.0198047	0.11071
0.783484	1.08194	-0.42439	0.473499	-0.66996	-1.14775		0.783484	0.17281	0.810639	0.0950968	0.0184955	0.110161
0.783984	1.08671	-0.39911	0.465393	-0.67616	-1.16014		0.783984	0.173585	0.818156	0.0935958	0.0177555	0.108736
0.784484	1.08767	-0.36478	0.453472	-0.67091	-1.17064		0.784484	0.17374	0.828365	0.0913883	0.0183821	0.107528
0.784984	1.08147	-0.32616	0.436783	-0.65517	-1.18208		0.784984	0.172733	0.839849	0.0882979	0.0202606	0.106212
0.785484	1.07002	-0.29564	0.421524	-0.63658	-1.19543		0.785484	0.170873	0.848925	0.0854723	0.0224793	0.104676
0.785984	1.05906	-0.28229	0.415325	-0.62323	-1.2002		0.785984	0.16909	0.852895	0.0843244	0.0240726	0.104127
0.786484	1.04809	-0.28658	0.420094	-0.61464	-1.18637		0.786484	0.167308	0.851619	0.0852075	0.0250978	0.105718
0.786984	1.03569	-0.3047	0.424385	-0.61035	-1.15585		0.786984	0.165293	0.846231	0.0860021	0.0256099	0.10923
0.787484	1.03092	-0.32759	0.423431	-0.60844	-1.13153		0.787484	0.164518	0.839424	0.0858254	0.0258378	0.112028
0.787984	1.03569	-0.34475	0.412464	-0.61083	-1.11389		0.787984	0.165293	0.834321	0.0837946	0.0255526	0.114057
0.788484	1.04141	-0.35095	0.400543	-0.61464	-1.1034		0.788484	0.166223	0.832478	0.0815871	0.0250978	0.115264
0.788984	1.0395	-0.34571	0.398159	-0.62037	-1.10197		0.788984	0.165913	0.834036	0.0811457	0.024414	0.115429
0.789484	1.04427	-0.33379	0.402451	-0.62799	-1.11341		0.789484	0.166688	0.83758	0.0819404	0.0235045	0.114112
0.789984	1.06287	-0.32187	0.406742	-0.63896	-1.13583		0.789984	0.16971	0.841125	0.082735	0.0221953	0.111533
0.790484	1.08767	-0.31757	0.405788	-0.64898	-1.15108		0.790484	0.17374	0.842404	0.0825584	0.0209994	0.109778
0.790984	1.10626	-0.3252	0.408173	-0.65422	-1.1611		0.790984	0.176762	0.840135	0.083	0.020374	0.108626
0.791484	1.11628	-0.33951	0.407219	-0.65565	-1.16682		0.791484	0.17839	0.835879	0.0828234	0.0202034	0.107967
0.791984	1.12152	-0.35524	0.403404	-0.65279	-1.17064		0.791984	0.179242	0.831202	0.0821169	0.0205447	0.107528
0.792484	1.11723	-0.37098	0.395775	-0.64564	-1.17016		0.792484	0.178544	0.826521	0.0807042	0.021398	0.107583
0.792984	1.10102	-0.38624	0.387192	-0.63229	-1.1611		0.792984	0.17591	0.821983	0.0791148	0.0229913	0.108626
0.793484	1.07622	-0.39291	0.385761	-0.61989	-1.14918		0.793484	0.17188	0.82	0.0788499	0.0244713	0.109997
0.793984	1.05763	-0.39053	0.386715	-0.61274	-1.13773		0.793984	0.168858	0.820708	0.0790265	0.0253246	0.111314
0.794484	1.05524	-0.38528	0.39053	-0.61274	-1.12963		0.794484	0.16847	0.822269	0.079733	0.0253246	0.112246
0.794984	1.05953	-0.38004	0.393391	-0.62561	-1.12772		0.794984	0.169168	0.823827	0.0802627	0.0237886	0.112466
0.795484	1.05953	-0.37241	0.40102	-0.63944	-1.13106		0.795484	0.169168	0.826096	0.0816754	0.022138	0.112082
0.795984	1.05238	-0.36478	0.413418	-0.65374	-1.13392		0.795984	0.168005	0.828365	0.0839713	0.0204313	0.111753
0.796484	1.04666	-0.3581	0.422478	-0.66423	-1.13249		0.796484	0.167076	0.830351	0.0856489	0.0191793	0.111917
0.796984	1.04332	-0.35143	0.424862	-0.67472	-1.13153		0.796984	0.166533	0.832335	0.0860904	0.0179274	0.112028
0.797484	1.04237	-0.34285	0.420094	-0.69046	-1.13249		0.797484	0.166378	0.834886	0.0852075	0.0160488	0.111917
0.797984	1.04284	-0.33998	0.405788	-0.70047	-1.12963		0.797984	0.166456	0.83574	0.0825584	0.0148541	0.112246
0.798484	1.04713	-0.35191	0.3829	-0.71049	-1.11914		0.798484	0.167153	0.832192	0.0783201	0.0136583	0.113453
0.798984	1.05763	-0.36573	0.360489	-0.71335	-1.11008		0.798984	0.168858	0.828082	0.0741701	0.0133169	0.114495
0.799484	1.06144	-0.38052	0.350952	-0.71287	-1.10674		0.799484	0.169478	0.823684	0.0724041	0.0133742	0.11488
0.799984	1.05858	-0.39148	0.350952	-0.71287	-1.10722		0.799984	0.169013	0.820425	0.0724041	0.0133742	0.114825
0.800484	1.05	-0.40102	0.354767	-0.71335	-1.11151		0.800484	0.167618	0.817588	0.0731105	0.0133169	0.114331
0.800984	1.05476	-0.4034	0.360489	-0.71287	-1.12438		0.800984	0.168393	0.816881	0.0741701	0.0133742	0.11285
0.801484	1.07336	-0.39005	0.378609	-0.70715	-1.13869		0.801484	0.171415	0.820851	0.0775255	0.0140569	0.111204
0.801984	1.09434	-0.3686	0.402451	-0.69094	-1.1425		0.801984	0.174825	0.827229	0.0819404	0.0159915	0.110765
0.802484	1.11294	-0.35286	0.41914	-0.66948	-1.13583		0.802484	0.177847	0.83191	0.0850308	0.0185528	0.111533
0.802984	1.12104	-0.34714	0.423908	-0.64373	-1.12772		0.802984	0.179164	0.83361	0.0859137	0.021626	0.112466
0.803484	1.12915	-0.34952	0.423431	-0.61655	-1.12581		0.803484	0.180482	0.832903	0.0858254	0.0248699	0.112686
0.803984	1.13678	-0.35381	0.426292	-0.58651	-1.12677		0.803984	0.181722	0.831627	0.0863552	0.0284551	0.112575
0.804484	1.14679	-0.35954	0.426769	-0.55981	-1.12867		0.804484	0.183349	0.829923	0.0864435	0.0316417	0.112357
0.804984	1.1673	-0.36669	0.421047	-0.56362	-1.1363		0.804984	0.186681	0.827797	0.085384	0.031187	0.111479
0.805484	1.19829	-0.36383	0.414371	-0.59128	-1.14822		0.805484	0.191718	0.828647	0.0841477	0.0278858	0.110107
0.805984	1.24311	-0.35763	0.413418	-0.62084	-1.15538		0.805984	0.199003	0.830491	0.0839713	0.0243579	0.109284
0.806484	1.28841	-0.34475	0.41914	-0.63801	-1.15776		0.806484	0.206365	0.834321	0.0850308	0.0223087	0.10901
0.806984	1.3175	-0.33236	0.425816	-0.65422	-1.15633		0.806984	0.211092	0.838006	0.0862671	0.020374	0.109174
0.807484	1.33133	-0.32568	0.429153	-0.67234	-1.15919		0.807484	0.213339	0.839992	0.086885	0.0182114	0.108845
0.807984	1.33467	-0.32902	0.430584	-0.67759	-1.16491		0.807984	0.213881	0.838999	0.08715	0.0175848	0.108187
0.808484	1.33371	-0.3438	0.425816	-0.67282	-1.16825		0.808484	0.213727	0.834604	0.0862671	0.0181541	0.107803
0.808984	1.3175	-0.36383	0.415802	-0.67091	-1.17302		0.808984	0.211092	0.828647	0.0844127	0.0183821	0.107254
0.809484	1.28794	-0.38767	0.400066	-0.68235	-1.17111		0.809484	0.206287	0.821558	0.0814988	0.0170167	0.107474
0.809984	1.25456	-0.40531	0.383377	-0.69666	-1.16968		0.809984	0.200863	0.816313	0.0784084	0.0153089	0.107638
0.810484	1.21784	-0.4077	0.369072	-0.71383	-1.17254		0.810484	0.194896	0.815602	0.0757595	0.0132596	0.107309
0.810984	1.17445	-0.39196	0.360012	-0.72479	-1.18065		0.810984	0.187844	0.820283	0.0740818	0.0119516	0.106376
0.811484	1.1282	-0.37003	0.361919	-0.72527	-1.19209		0.811484	0.180327	0.826804	0.0744349	0.0118943	0.10506
0.811984	1.09768	-0.34237	0.373363	-0.72193	-1.20163		0.811984	0.175367	0.835029	0.076554	0.0122929	0.103962
0.812484	1.09196	-0.31471	0.393391	-0.71907	-1.21689		0.812484	0.174437	0.843254	0.0802627	0.0126343	0.102207
0.812984	1.10102	-0.29707	0.413418	-0.71335	-1.22452		0.812984	0.17591	0.8485	0.0839713	0.0133169	0.101329
0.813484	1.11342	-0.29802	0.427246	-0.69952	-1.21784		0.813484	0.177925	0.848217	0.0865319	0.0149675	0.102097
0.813984	1.122	-0.30994	0.432014	-0.69523	-1.2002		0.813984	0.179319	0.844672	0.0874148	0.0154795	0.104127
0.814484	1.12581	-0.31757	0.424862	-0.70429	-1.1797		0.814484	0.179939	0.842404	0.0860904	0.0143982	0.106486
0.814984	1.12104	-0.32425	0.412941	-0.71526	-1.16301		0.814984	0.179164	0.840417	0.0838829	0.013089	0.108406
0.815484	1.10769	-0.33188	0.39959	-0.71144	-1.13869		0.815484	0.176995	0.838148	0.0814106	0.0135449	0.111204
0.815984	1.09434	-0.33855	0.387669	-0.70524	-1.11866		0.815984	0.174825	0.836165	0.0792032	0.0142849	0.113508
0.816484	1.08004	-0.34094	0.376701	-0.70047	-1.10865		0.816484	0.1725	0.835454	0.0771722	0.0148541	0.11466
0.816984	1.07002	-0.34475	0.370502	-0.69523	-1.11103		0.816984	0.170873	0.834321	0.0760243	0.0154795	0.114386
0.817484	1.06811	-0.35667	0.370979	-0.68665	-1.11723		0.817484	0.170563	0.830777	0.0761126	0.0165035	0.113673
0.817984	1.07956	-0.37146	0.384808	-0.67854	-1.12343		0.817984	0.172422	0.826379	0.0786734	0.0174715	0.11296
0.818484	1.10197	-0.38385	0.402451	-0.67902	-1.13392		0.818484	0.176065	0.822694	0.0819404	0.0174142	0.111753
0.818984	1.12343	-0.38719	0.41914	-0.67854	-1.14059		0.818984	0.179552	0.821701	0.0850308	0.0174715	0.110985
0.819484	1.14393	-0.37813	0.425339	-0.68188	-1.14489		0.819484	0.182884	0.824395	0.0861787	0.0170728	0.110491
0.819984	1.15967	-0.36478	0.424862	-0.6814	-1.14298		0.819984	0.185441	0.828365	0.0860904	0.0171301	0.11071
0.820484	1.16444	-0.34952	0.419617	-0.67902	-1.14489		0.820484	0.186216	0.832903	0.0851192	0.0174142	0.110491
0.820984	1.15728	-0.34046	0.402927	-0.67711	-1.14632		0.820984	0.185054	0.835597	0.0820286	0.0176421	0.110326
0.821484	1.13869	-0.33665	0.384331	-0.67854	-1.1487		0.821484	0.182032	0.83673	0.0785851	0.0174715	0.110052
0.821984	1.12104	-0.33617	0.374794	-0.68474	-1.15252		0.821984	0.179164	0.836873	0.076819	0.0167315	0.109613
0.822484	1.10912	-0.33951	0.384331	-0.68569	-1.16253		0.822484	0.177227	0.835879	0.0785851	0.0166181	0.108461
0.822984	1.10054	-0.3438	0.397205	-0.69237	-1.1754		0.822984	0.175832	0.834604	0.080969	0.0158209	0.10698
0.823484	1.09243	-0.35095	0.407219	-0.71144	-1.18113		0.823484	0.174515	0.832478	0.0828234	0.0135449	0.106321
0.823984	1.08099	-0.35429	0.416279	-0.73242	-1.18446		0.823984	0.172655	0.831484	0.084501	0.011041	0.105938
0.824484	1.07384	-0.35095	0.427246	-0.74959	-1.18065		0.824484	0.171493	0.832478	0.0865319	0.00899173	0.106376
0.824984	1.07574	-0.34237	0.431538	-0.76485	-1.17588		0.824984	0.171803	0.835029	0.0873266	0.00717047	0.106925
0.825484	1.08433	-0.33045	0.431538	-0.78154	-1.16634		0.825484	0.173198	0.838574	0.0873266	0.00517854	0.108023
0.825984	1.10245	-0.31757	0.433445	-0.79107	-1.15728		0.825984	0.176142	0.842404	0.0876798	0.00404115	0.109065
0.826484	1.12534	-0.30804	0.440121	-0.78249	-1.14346		0.826484	0.179862	0.845237	0.088916	0.00506516	0.110655
0.826984	1.15061	-0.3047	0.445366	-0.7658	-1.12581		0.826984	0.183969	0.846231	0.0898872	0.00705709	0.112686
0.827484	1.16921	-0.31662	0.439644	-0.75006	-1.10865		0.827484	0.186991	0.842686	0.0888277	0.00893564	0.11466
0.827984	1.1735	-0.33998	0.428677	-0.73624	-1.09625		0.827984	0.187689	0.83574	0.0867969	0.010585	0.116087
0.828484	1.17064	-0.37003	0.417233	-0.72098	-1.09053		0.828484	0.187224	0.826804	0.0846777	0.0124063	0.116745
0.828984	1.16682	-0.39482	0.408649	-0.69952	-1.0829		0.828984	0.186604	0.819432	0.0830882	0.0149675	0.117623
0.829484	1.16205	-0.40436	0.403881	-0.67997	-1.08337		0.829484	0.185829	0.816595	0.0822052	0.0173008	0.117569
0.829984	1.15681	-0.39339	0.403404	-0.67234	-1.09339		0.829984	0.184976	0.819857	0.0821169	0.0182114	0.116416
0.830484	1.15824	-0.3624	0.405788	-0.67663	-1.11294		0.830484	0.185209	0.829073	0.0825584	0.0176994	0.114166
0.830984	1.17111	-0.32043	0.40102	-0.68712	-1.13297		0.830984	0.187301	0.841553	0.0816754	0.0164475	0.111862
0.831484	1.18303	-0.27752	0.386238	-0.70095	-1.14679		0.831484	0.189239	0.854313	0.0789382	0.0147969	0.110272
0.831984	1.18542	-0.247	0.377655	-0.71764	-1.15967		0.831984	0.189626	0.863389	0.0773488	0.0128049	0.10879
0.832484	1.19066	-0.23746	0.377655	-0.73862	-1.17254		0.832484	0.190478	0.866226	0.0773488	0.010301	0.107309
0.832984	1.20068	-0.25129	0.37384	-0.75436	-1.18542		0.832984	0.192106	0.862113	0.0766424	0.00842244	0.105827
0.833484	1.20115	-0.27943	0.357151	-0.76246	-1.19209		0.833484	0.192183	0.853745	0.073552	0.00745572	0.10506
0.833984	1.18351	-0.31567	0.344753	-0.76151	-1.18876		0.833984	0.189316	0.842969	0.0712562	0.0075691	0.105443
0.834484	1.16014	-0.3438	0.352383	-0.75436	-1.18351		0.834484	0.185519	0.834604	0.0726691	0.00842244	0.106047
0.834984	1.14536	-0.35858	0.368595	-0.74673	-1.17779		0.834984	0.183117	0.830209	0.0756711	0.00933307	0.106705
0.835484	1.13821	-0.3581	0.381947	-0.73767	-1.17207		0.835484	0.181954	0.830351	0.0781436	0.0104144	0.107363
0.835984	1.13821	-0.34523	0.398159	-0.72289	-1.16396		0.835984	0.181954	0.834178	0.0811457	0.0121783	0.108296
0.836484	1.14536	-0.32425	0.425816	-0.7019	-1.1549		0.836484	0.183117	0.840417	0.0862671	0.0146835	0.109339
0.836984	1.16158	-0.30088	0.454426	-0.68521	-1.15156		0.836984	0.185751	0.847367	0.0915649	0.0166754	0.109723
0.837484	1.17779	-0.28467	0.464439	-0.6814	-1.15013		0.837484	0.188386	0.852187	0.0934191	0.0171301	0.109888
0.837984	1.18399	-0.2799	0.459194	-0.68903	-1.15061		0.837984	0.189394	0.853605	0.0924479	0.0162195	0.109832
0.838484	1.17779	-0.28229	0.443935	-0.69952	-1.14632		0.838484	0.188386	0.852895	0.0896223	0.0149675	0.110326
0.838984	1.16491	-0.29182	0.431061	-0.71573	-1.13726		0.838984	0.186294	0.850061	0.0872383	0.0130329	0.111368
0.839484	1.15633	-0.30375	0.414848	-0.7391	-1.12724		0.839484	0.184899	0.846513	0.0842361	0.0102437	0.112521
0.839984	1.15633	-0.31519	0.398159	-0.76151	-1.12104		0.839984	0.184899	0.843111	0.0811457	0.0075691	0.113234
0.840484	1.16301	-0.32806	0.384808	-0.77295	-1.12295		0.840484	0.185984	0.839284	0.0786734	0.00620375	0.113015
0.840984	1.16921	-0.34142	0.374794	-0.77248	-1.13392		0.840984	0.186991	0.835311	0.076819	0.00625984	0.111753
0.841484	1.17064	-0.34857	0.370979	-0.76962	-1.16205		0.841484	0.187224	0.833185	0.0761126	0.00660118	0.108516
0.841984	1.16444	-0.35	0.368595	-0.76485	-1.19734		0.841984	0.186216	0.83276	0.0756711	0.00717047	0.104456
0.842484	1.15108	-0.35238	0.368118	-0.75388	-1.22261		0.842484	0.184047	0.832052	0.0755828	0.00847973	0.101549
0.842984	1.13773	-0.35906	0.369549	-0.741	-1.22499		0.842984	0.181877	0.830066	0.0758478	0.0100169	0.101275
0.843484	1.13058	-0.36478	0.373363	-0.73433	-1.2145		0.843484	0.180714	0.828365	0.076554	0.010813	0.102482
0.843984	1.14203	-0.36192	0.379562	-0.73814	-1.19591		0.843984	0.182574	0.829215	0.0777019	0.0103583	0.104621
0.844484	1.16587	-0.36001	0.383377	-0.73719	-1.16968		0.844484	0.186449	0.829783	0.0784084	0.0104717	0.107638
0.844984	1.19257	-0.35477	0.384808	-0.72956	-1.14727		0.844984	0.190789	0.831342	0.0786734	0.0113823	0.110217
0.845484	1.21069	-0.35048	0.390053	-0.71859	-1.1363		0.845484	0.193733	0.832617	0.0796446	0.0126915	0.111479
0.845984	1.20926	-0.34857	0.393867	-0.70858	-1.14012		0.845984	0.193501	0.833185	0.0803509	0.0138862	0.111039
0.846484	1.19638	-0.34523	0.398159	-0.68998	-1.14822		0.846484	0.191408	0.834178	0.0811457	0.0161061	0.110107
0.846984	1.18065	-0.34094	0.401974	-0.6671	-1.15585		0.846984	0.188851	0.835454	0.0818521	0.0188368	0.10923
0.847484	1.17397	-0.32949	0.411034	-0.65374	-1.16253		0.847484	0.187766	0.838859	0.0835298	0.0204313	0.108461
0.847984	1.17922	-0.31996	0.420094	-0.65899	-1.16491		0.847984	0.188619	0.841693	0.0852075	0.0198047	0.108187
0.848484	1.20068	-0.31519	0.424862	-0.67854	-1.1692		0.848484	0.192106	0.843111	0.0860904	0.0174715	0.107694
0.848984	1.23787	-0.31376	0.42963	-0.69761	-1.17779		0.848984	0.19815	0.843537	0.0869733	0.0151955	0.106705
0.849484	1.27792	-0.32139	0.437737	-0.71335	-1.18732		0.849484	0.20466	0.841268	0.0884745	0.0133169	0.105609
0.849984	1.2989	-0.33617	0.447273	-0.71955	-1.19352		0.849984	0.208069	0.836873	0.0902404	0.012577	0.104896
0.850484	1.30034	-0.35429	0.449181	-0.71764	-1.19352		0.850484	0.208302	0.831484	0.0905937	0.0128049	0.104896
0.850984	1.29557	-0.36526	0.444889	-0.7019	-1.18685		0.850984	0.207527	0.828222	0.0897989	0.0146835	0.105663
0.851484	1.29032	-0.37003	0.435829	-0.67425	-1.1735		0.851484	0.206675	0.826804	0.0881212	0.0179835	0.107199
0.851984	1.28079	-0.36478	0.428677	-0.64611	-1.15919		0.851984	0.205125	0.828365	0.0867969	0.0213419	0.108845
0.852484	1.26696	-0.34428	0.423431	-0.6299	-1.14632		0.852484	0.202877	0.834461	0.0858254	0.0232766	0.110326
0.852984	1.25647	-0.31614	0.415802	-0.63086	-1.13821		0.852984	0.201173	0.842829	0.0844127	0.023162	0.111259
0.853484	1.24645	-0.30088	0.411034	-0.64516	-1.13392		0.853484	0.199545	0.847367	0.0835298	0.0214553	0.111753
0.853984	1.23072	-0.30279	0.410557	-0.66376	-1.13392		0.853984	0.196988	0.846799	0.0834415	0.0192354	0.111753
0.854484	1.21212	-0.30518	0.426292	-0.68331	-1.1344		0.854484	0.193966	0.846088	0.0863552	0.0169022	0.111697
0.854984	1.19686	-0.2985	0.443935	-0.7	-1.13583		0.854984	0.191486	0.848074	0.0896223	0.0149102	0.111533
0.855484	1.18589	-0.2923	0.453472	-0.71716	-1.14346		0.855484	0.189704	0.849918	0.0913883	0.0128622	0.110655
0.855984	1.17874	-0.29278	0.447273	-0.72861	-1.15395		0.855984	0.188541	0.849775	0.0902404	0.0114957	0.109448
0.856484	1.17779	-0.29516	0.434875	-0.72765	-1.16062		0.856484	0.188386	0.849068	0.0879446	0.0116102	0.108681
0.856984	1.19209	-0.29516	0.430107	-0.71955	-1.16587		0.856984	0.190711	0.849068	0.0870617	0.012577	0.108077
0.857484	1.21021	-0.30375	0.431061	-0.71144	-1.17683		0.857484	0.193656	0.846513	0.0872383	0.0135449	0.106816
0.857984	1.22261	-0.32806	0.430107	-0.7062	-1.18923		0.857984	0.19567	0.839284	0.0870617	0.0141703	0.105389
0.858484	1.22786	-0.3562	0.428677	-0.69475	-1.18971		0.858484	0.196523	0.830916	0.0867969	0.0155368	0.105334
0.858984	1.23262	-0.37766	0.434399	-0.67711	-1.17254		0.858984	0.197298	0.824535	0.0878564	0.0176421	0.107309
0.859484	1.24311	-0.38767	0.43869	-0.66376	-1.15299		0.859484	0.199003	0.821558	0.088651	0.0192354	0.109559
0.859984	1.23692	-0.39291	0.430107	-0.66137	-1.13344		0.859984	0.197995	0.82	0.0870617	0.0195207	0.111808
0.860484	1.2207	-0.39005	0.403404	-0.6671	-1.11389		0.860484	0.195361	0.820851	0.0821169	0.0188368	0.114057
0.860984	1.20926	-0.38147	0.380039	-0.6752	-1.10579		0.860984	0.193501	0.823402	0.0777903	0.0178701	0.114989
0.861484	1.20974	-0.37813	0.364304	-0.68474	-1.11055		0.861484	0.193578	0.824395	0.0748765	0.0167315	0.114441
0.861984	1.21689	-0.38671	0.353813	-0.70095	-1.12534		0.861984	0.194741	0.821844	0.0729339	0.0147969	0.11274
0.862484	1.21784	-0.39911	0.348091	-0.71669	-1.13916		0.862484	0.194896	0.818156	0.0718743	0.0129183	0.11115
0.862984	1.22547	-0.4015	0.346184	-0.71716	-1.15967		0.862984	0.196135	0.817446	0.0715212	0.0128622	0.10879
0.863484	1.23644	-0.39959	0.351906	-0.70477	-1.18542		0.863484	0.197918	0.818014	0.0725807	0.0143409	0.105827
0.863984	1.24311	-0.39625	0.357628	-0.69237	-1.20068		0.863984	0.199003	0.819007	0.0736403	0.0158209	0.104072
0.864484	1.24598	-0.39053	0.362396	-0.68665	-1.2002		0.864484	0.199468	0.820708	0.0745232	0.0165035	0.104127
0.864984	1.2455	-0.37289	0.37241	-0.68617	-1.194		0.864984	0.19939	0.825953	0.0763776	0.0165608	0.10484
0.865484	1.24502	-0.35334	0.387192	-0.68617	-1.19066		0.865484	0.199313	0.831767	0.0791148	0.0165608	0.105225
0.865984	1.24598	-0.34428	0.411034	-0.68617	-1.18351		0.865984	0.199468	0.834461	0.0835298	0.0165608	0.106047
0.866484	1.25265	-0.34523	0.43869	-0.6814	-1.1735		0.866484	0.200553	0.834178	0.088651	0.0171301	0.107199
0.866984	1.2579	-0.34809	0.463009	-0.66996	-1.16158		0.866984	0.201405	0.833328	0.0931543	0.0184955	0.10857
0.867484	1.25599	-0.34904	0.480652	-0.65708	-1.1549		0.867484	0.201095	0.833045	0.0964214	0.0200327	0.109339
0.867984	1.25408	-0.35477	0.487804	-0.64325	-1.14965		0.867984	0.200785	0.831342	0.0977457	0.0216833	0.109943
0.868484	1.26028	-0.36192	0.492573	-0.63276	-1.15061		0.868484	0.201793	0.829215	0.0986288	0.0229352	0.109832
0.868984	1.26648	-0.3705	0.49305	-0.63658	-1.1549		0.868984	0.2028	0.826664	0.0987172	0.0224793	0.109339
0.869484	1.26123	-0.3767	0.485897	-0.65851	-1.15299		0.869484	0.201947	0.82482	0.0973926	0.019862	0.109559
0.869984	1.25742	-0.38624	0.471592	-0.68426	-1.14584		0.869984	0.201328	0.821983	0.0947437	0.0167888	0.110381
0.870484	1.26076	-0.40054	0.462532	-0.69857	-1.13964		0.870484	0.20187	0.817731	0.093066	0.0150809	0.111095
0.870984	1.26505	-0.41437	0.463963	-0.70429	-1.14632		0.870984	0.202567	0.813619	0.093331	0.0143982	0.110326
0.871484	1.25647	-0.42868	0.471592	-0.70906	-1.15681		0.871484	0.201173	0.809363	0.0947437	0.0138289	0.109119
0.871984	1.24311	-0.43297	0.473499	-0.71049	-1.16396		0.871984	0.199003	0.808088	0.0950968	0.0136583	0.108296
0.872484	1.23835	-0.42534	0.474453	-0.70429	-1.1673		0.872484	0.198228	0.810357	0.0952735	0.0143982	0.107912
0.872984	1.23692	-0.4034	0.475883	-0.69475	-1.16968		0.872984	0.197995	0.816881	0.0955383	0.0155368	0.107638
0.873484	1.23119	-0.37479	0.472069	-0.6876	-1.17493		0.873484	0.197065	0.825388	0.094832	0.0163902	0.107034
0.873984	1.22309	-0.35381	0.46587	-0.67759	-1.1816		0.873984	0.195748	0.831627	0.0936841	0.0175848	0.106267
0.874484	1.21927	-0.34189	0.449181	-0.66423	-1.19019		0.874484	0.195128	0.835172	0.0905937	0.0191793	0.105279
0.874984	1.21689	-0.34618	0.427246	-0.65708	-1.2002		0.874984	0.194741	0.833896	0.0865319	0.0200327	0.104127
0.875484	1.20783	-0.35858	0.400543	-0.66137	-1.20592		0.875484	0.193268	0.830209	0.0815871	0.0195207	0.103469
0.875984	1.19686	-0.37432	0.377178	-0.67806	-1.20544		0.875984	0.191486	0.825528	0.0772605	0.0175287	0.103524
0.876484	1.19257	-0.38481	0.364304	-0.69427	-1.2002		0.876484	0.190789	0.822409	0.0748765	0.0155941	0.104127
0.876984	1.19162	-0.38481	0.353336	-0.70477	-1.18828		0.876984	0.190633	0.822409	0.0728455	0.0143409	0.105498
0.877484	1.19066	-0.37575	0.347137	-0.70763	-1.17016		0.877484	0.190478	0.825103	0.0716976	0.0139996	0.107583
0.877984	1.19209	-0.3562	0.349522	-0.70095	-1.15347		0.877984	0.190711	0.830916	0.0721393	0.0147969	0.109503
0.878484	1.19924	-0.33903	0.362396	-0.69189	-1.14822		0.878484	0.191873	0.836022	0.0745232	0.0158782	0.110107
0.878984	1.2083	-0.33092	0.377655	-0.68426	-1.15156		0.878984	0.193346	0.838434	0.0773488	0.0167888	0.109723
0.879484	1.21784	-0.33379	0.385284	-0.67949	-1.1549		0.879484	0.194896	0.83758	0.0787615	0.0173581	0.109339
0.879984	1.23787	-0.34046	0.389576	-0.67663	-1.15728		0.879984	0.19815	0.835597	0.0795563	0.0176994	0.109065
0.880484	1.27268	-0.34666	0.394821	-0.66614	-1.16205		0.880484	0.203807	0.833753	0.0805275	0.0189514	0.108516
0.880984	1.30463	-0.35286	0.401974	-0.6547	-1.16539		0.880984	0.208999	0.83191	0.0818521	0.0203167	0.108132
0.881484	1.32227	-0.35095	0.412464	-0.64182	-1.16301		0.881484	0.211867	0.832478	0.0837946	0.0218539	0.108406
0.881984	1.32084	-0.33998	0.427723	-0.62847	-1.15871		0.881984	0.211634	0.83574	0.0866202	0.0234473	0.1089
0.882484	1.30796	-0.3233	0.43869	-0.61989	-1.15919		0.882484	0.209542	0.8407	0.088651	0.0244713	0.108845
0.882984	1.28079	-0.30756	0.434875	-0.62275	-1.1692		0.882984	0.205125	0.84538	0.0879446	0.0241299	0.107694
0.883484	1.24407	-0.2985	0.415802	-0.64039	-1.18208		0.883484	0.199158	0.848074	0.0844127	0.0220246	0.106212
0.883984	1.21689	-0.29469	0.396252	-0.66185	-1.19448		0.883984	0.194741	0.849207	0.0807925	0.0194634	0.104785
0.884484	1.20783	-0.29802	0.384331	-0.67139	-1.20258		0.884484	0.193268	0.848217	0.0785851	0.0183248	0.103853
0.884984	1.21737	-0.30518	0.379562	-0.67282	-1.20687		0.884984	0.194818	0.846088	0.0777019	0.0181541	0.10336
0.885484	1.23739	-0.31948	0.3829	-0.67568	-1.20974		0.885484	0.198073	0.841836	0.0783201	0.0178128	0.103029
0.885984	1.26839	-0.3376	0.397682	-0.68235	-1.20926		0.885984	0.20311	0.836447	0.0810573	0.0170167	0.103085
0.886484	1.30367	-0.35286	0.422001	-0.69284	-1.20878		0.886484	0.208844	0.83191	0.0855606	0.0157648	0.10314
0.886984	1.32465	-0.35763	0.442028	-0.70381	-1.20258		0.886984	0.212254	0.830491	0.0892691	0.0144555	0.103853
0.887484	1.33085	-0.35238	0.449657	-0.71192	-1.19829		0.887484	0.213262	0.832052	0.0906818	0.0134876	0.104347
0.887984	1.33562	-0.34523	0.447273	-0.7081	-1.19925		0.887984	0.214036	0.834178	0.0902404	0.0139435	0.104236
0.888484	1.34373	-0.33951	0.449657	-0.69523	-1.19877		0.888484	0.215354	0.835879	0.0906818	0.0154795	0.104291
0.888984	1.34993	-0.33283	0.460148	-0.68045	-1.1816		0.888984	0.216361	0.837866	0.0926245	0.0172435	0.106267
0.889484	1.35231	-0.32234	0.477791	-0.66805	-1.14727		0.889484	0.216749	0.840985	0.0958916	0.0187234	0.110217
0.889984	1.35517	-0.31233	0.490665	-0.65231	-1.11008		0.889984	0.217214	0.843962	0.0982755	0.020602	0.114495
0.890484	1.36375	-0.31519	0.496864	-0.64468	-1.08051		0.890484	0.218609	0.843111	0.0994234	0.0215126	0.117898
0.890984	1.37234	-0.32806	0.496864	-0.64659	-1.06001		0.890984	0.220003	0.839284	0.0994234	0.0212847	0.120256
0.891484	1.38426	-0.34571	0.491142	-0.64707	-1.05381		0.891484	0.221941	0.834036	0.0983639	0.0212274	0.120969
0.891984	1.39713	-0.36192	0.479698	-0.63658	-1.06907		0.891984	0.224033	0.829215	0.0962447	0.0224793	0.119214
0.892484	1.40047	-0.38099	0.468254	-0.61607	-1.10102		0.892484	0.224576	0.823545	0.0941256	0.0249272	0.115538
0.892984	1.39761	-0.4034	0.465393	-0.59891	-1.13916		0.892984	0.224111	0.816881	0.0935958	0.0269752	0.11115
0.893484	1.3876	-0.41914	0.469685	-0.5827	-1.1735		0.893484	0.222483	0.8122	0.0943905	0.0289098	0.107199
0.893984	1.3814	-0.42963	0.471592	-0.56601	-1.19448		0.893984	0.221476	0.809081	0.0947437	0.0309018	0.104785
0.894484	1.37377	-0.4406	0.473976	-0.55599	-1.19686		0.894484	0.220236	0.805819	0.0951851	0.0320977	0.104511
0.894984	1.36471	-0.44823	0.480652	-0.55742	-1.1816		0.894984	0.218764	0.80355	0.0964214	0.031927	0.106267
0.895484	1.35994	-0.44298	0.484943	-0.56791	-1.16253		0.895484	0.217989	0.805111	0.0972159	0.030675	0.108461
0.895984	1.36232	-0.42439	0.482082	-0.58126	-1.14822		0.895984	0.218376	0.810639	0.0966862	0.0290817	0.110107
0.896484	1.37186	-0.40817	0.47493	-0.59795	-1.13249		0.896484	0.219926	0.815462	0.0953618	0.0270898	0.111917
0.896984	1.37567	-0.40054	0.476837	-0.61846	-1.11389		0.896984	0.220546	0.817731	0.0957149	0.0246419	0.114057
0.897484	1.37615	-0.39387	0.481129	-0.63562	-1.10006		0.897484	0.220623	0.819715	0.0965097	0.0225939	0.115648
0.897984	1.37281	-0.38576	0.486851	-0.64516	-1.10245		0.897984	0.220081	0.822126	0.0975693	0.0214553	0.115373
0.898484	1.37854	-0.38242	0.491142	-0.65041	-1.11341		0.898484	0.221011	0.823119	0.0983639	0.0208287	0.114112
0.898984	1.39427	-0.38576	0.499725	-0.65184	-1.12104		0.898984	0.223568	0.822126	0.0999532	0.0206581	0.113234
0.899484	1.41144	-0.38576	0.507355	-0.64421	-1.13344		0.899484	0.226358	0.822126	0.101366	0.0215687	0.111808
0.899984	1.42431	-0.38433	0.512123	-0.62704	-1.15204		0.899984	0.22845	0.822551	0.102249	0.0236179	0.109668
0.900484	1.43099	-0.37909	0.5126	-0.6094	-1.17207		0.900484	0.229535	0.82411	0.102337	0.0257232	0.107363
0.900984	1.44434	-0.37241	0.504971	-0.59795	-1.17874		0.900984	0.231705	0.826096	0.100925	0.0270898	0.106596
0.901484	1.45912	-0.36287	0.497818	-0.58794	-1.17254		0.901484	0.234107	0.828933	0.0996001	0.0282845	0.107309
0.901984	1.46961	-0.3581	0.49448	-0.57983	-1.16396		0.901984	0.235812	0.830351	0.098982	0.0292524	0.108296
0.902484	1.47867	-0.35858	0.50211	-0.57793	-1.15442		0.902484	0.237284	0.830209	0.100395	0.0294791	0.109394
0.902984	1.49488	-0.35572	0.512123	-0.58174	-1.14727		0.902984	0.239919	0.831059	0.102249	0.0290244	0.110217
0.903484	1.51491	-0.35667	0.521183	-0.58937	-1.14202		0.903484	0.243174	0.830777	0.103927	0.0281138	0.110821
0.903984	1.51682	-0.36716	0.529766	-0.59557	-1.14012		0.903984	0.243484	0.827657	0.105516	0.0273738	0.111039
0.904484	1.50013	-0.38195	0.537872	-0.61035	-1.13916		0.904484	0.240772	0.823259	0.107017	0.0256099	0.11115
0.904984	1.48296	-0.39196	0.545025	-0.63181	-1.13773		0.904984	0.237982	0.820283	0.108342	0.0230486	0.111314
0.905484	1.48106	-0.39101	0.552177	-0.65613	-1.1344		0.905484	0.237672	0.820565	0.109666	0.0201461	0.111697
0.905984	1.48439	-0.38719	0.563145	-0.67663	-1.13344		0.905984	0.238214	0.821701	0.111697	0.0176994	0.111808
0.906484	1.48773	-0.37956	0.566959	-0.6876	-1.13487		0.906484	0.238757	0.82397	0.112403	0.0163902	0.111643
0.906984	1.49584	-0.36716	0.562191	-0.69475	-1.13535		0.906984	0.240074	0.827657	0.11152	0.0155368	0.111588
0.907484	1.50967	-0.34952	0.547886	-0.69571	-1.13297		0.907484	0.242321	0.832903	0.108871	0.0154222	0.111862
0.907984	1.51539	-0.33474	0.535488	-0.68665	-1.1301		0.907984	0.243251	0.837298	0.106576	0.0165035	0.112192
0.908484	1.50728	-0.33522	0.52309	-0.66853	-1.12581		0.908484	0.241934	0.837155	0.10428	0.0186661	0.112686
0.908984	1.49632	-0.34428	0.505924	-0.64802	-1.11198		0.908984	0.240152	0.834461	0.101101	0.021114	0.114277
0.909484	1.4863	-0.35143	0.494957	-0.64135	-1.08862		0.909484	0.238524	0.832335	0.0990703	0.02191	0.116964
0.909984	1.47724	-0.35048	0.492096	-0.63896	-1.06001		0.909984	0.237052	0.832617	0.0985405	0.0221953	0.120256
0.910484	1.47247	-0.35477	0.49448	-0.63372	-1.03235		0.910484	0.236277	0.831342	0.098982	0.0228207	0.123438
0.910984	1.47724	-0.36192	0.488281	-0.63038	-1.00708		0.910984	0.237052	0.829215	0.0978341	0.0232193	0.126346
0.911484	1.48916	-0.35524	0.479698	-0.63658	-0.98848		0.911484	0.238989	0.831202	0.0962447	0.0224793	0.128486
0.911984	1.49918	-0.32997	0.480175	-0.65374	-0.98228		0.911984	0.240617	0.838716	0.096333	0.0204313	0.129199
0.912484	1.50537	-0.29945	0.48399	-0.66614	-0.98944		0.912484	0.241624	0.847792	0.0970395	0.0189514	0.128375
0.912984	1.50633	-0.27657	0.484943	-0.67806	-1.01328		0.912984	0.241779	0.854596	0.0972159	0.0175287	0.125633
0.913484	1.5049	-0.25988	0.485897	-0.6876	-1.04904		0.913484	0.241547	0.859559	0.0973926	0.0163902	0.121518
0.913984	1.50251	-0.24986	0.493526	-0.69761	-1.08004		0.913984	0.241159	0.862538	0.0988053	0.0151955	0.117952
0.914484	1.50108	-0.25082	0.502586	-0.70143	-1.10006		0.914484	0.240927	0.862253	0.100483	0.0147396	0.115648
0.914984	1.50061	-0.26035	0.507355	-0.69571	-1.10531		0.914984	0.240849	0.859419	0.101366	0.0154222	0.115044
0.915484	1.50633	-0.26703	0.508308	-0.67472	-1.10149		0.915484	0.241779	0.857432	0.101543	0.0179274	0.115484
0.915984	1.5192	-0.2718	0.510216	-0.64182	-1.09005		0.915984	0.243871	0.856014	0.101896	0.0218539	0.1168
0.916484	1.53494	-0.28038	0.514507	-0.61178	-1.07718		0.916484	0.246429	0.853463	0.10269	0.0254392	0.118281
0.916984	1.54877	-0.28849	0.514507	-0.58556	-1.06764		0.916984	0.248676	0.851051	0.10269	0.0285685	0.119378
0.917484	1.56116	-0.29325	0.500679	-0.57411	-1.06239		0.917484	0.250691	0.849636	0.10013	0.0299351	0.119982
0.917984	1.57213	-0.29707	0.482082	-0.57507	-1.06621		0.917984	0.252473	0.8485	0.0966862	0.0298205	0.119543
0.918484	1.57499	-0.31519	0.46587	-0.59366	-1.07527		0.918484	0.252938	0.843111	0.0936841	0.0276018	0.1185
0.918984	1.5707	-0.34094	0.461578	-0.61464	-1.08099		0.918984	0.252241	0.835454	0.0928893	0.0250978	0.117842
0.919484	1.56212	-0.36097	0.462055	-0.62418	-1.07431		0.919484	0.250846	0.829498	0.0929776	0.0239593	0.118611
0.919984	1.55211	-0.37289	0.465393	-0.62466	-1.06573		0.919984	0.249218	0.825953	0.0935958	0.023902	0.119598
0.920484	1.53351	-0.37956	0.478268	-0.61893	-1.06382		0.920484	0.246196	0.82397	0.0959799	0.0245858	0.119818
0.920984	1.513	-0.38433	0.494957	-0.61226	-1.06525		0.920984	0.242864	0.822551	0.0990703	0.0253819	0.119653
0.921484	1.50394	-0.37766	0.513554	-0.60272	-1.06192		0.921484	0.241392	0.824535	0.102514	0.0265205	0.120036
0.921984	1.51777	-0.36049	0.528336	-0.59319	-1.05524		0.921984	0.243639	0.829641	0.105251	0.0276579	0.120805
0.922484	1.53923	-0.33903	0.541687	-0.58842	-1.05143		0.922484	0.247126	0.836022	0.107724	0.0282272	0.121243
0.922984	1.55735	-0.31853	0.555515	-0.59175	-1.05143		0.922984	0.250071	0.842118	0.110284	0.0278297	0.121243
0.923484	1.57404	-0.30375	0.564575	-0.60034	-1.04904		0.923484	0.252783	0.846513	0.111962	0.0268045	0.121518
0.923984	1.58834	-0.29755	0.565529	-0.61178	-1.04141		0.923984	0.255108	0.848357	0.112139	0.0254392	0.122396
0.924484	1.5974	-0.29945	0.558853	-0.61989	-1.03045		0.924484	0.25658	0.847792	0.110902	0.0244713	0.123657
0.924984	1.59597	-0.30518	0.546455	-0.62656	-1.02139		0.924984	0.256348	0.846088	0.108606	0.0236752	0.124699
0.925484	1.59359	-0.31376	0.528812	-0.6361	-1.01566		0.925484	0.25596	0.843537	0.105339	0.0225366	0.125359
0.925984	1.59025	-0.32091	0.504971	-0.64325	-1.01471		0.925984	0.255418	0.84141	0.100925	0.0216833	0.125468
0.926484	1.58596	-0.3233	0.48399	-0.63896	-1.01757		0.926484	0.25472	0.8407	0.0970395	0.0221953	0.125139
0.926984	1.58501	-0.31328	0.473499	-0.62275	-1.02711		0.926984	0.254565	0.843679	0.0950968	0.0241299	0.124041
0.927484	1.58548	-0.29564	0.473022	-0.60892	-1.04046		0.927484	0.254643	0.848925	0.0950085	0.0257805	0.122505
0.927984	1.58501	-0.27657	0.475407	-0.60225	-1.05095		0.927984	0.254565	0.854596	0.0954501	0.0265766	0.121299
0.928484	1.58167	-0.25511	0.478745	-0.59557	-1.05572		0.928484	0.254023	0.860977	0.0960682	0.0273738	0.12075
0.928984	1.5893	-0.23794	0.488281	-0.5846	-1.05381		0.928984	0.255263	0.866083	0.0978341	0.0286831	0.120969
0.929484	1.61028	-0.23127	0.504971	-0.57125	-1.04952		0.929484	0.258673	0.868066	0.100925	0.0302764	0.121463
0.929984	1.63603	-0.24033	0.520706	-0.56601	-1.04713		0.929984	0.262857	0.865372	0.103838	0.0309018	0.121738
0.930484	1.65606	-0.25702	0.525951	-0.56505	-1.04189		0.930484	0.266112	0.860409	0.10481	0.0310164	0.122341
0.930984	1.67274	-0.27275	0.528812	-0.56601	-1.03474		0.930984	0.268824	0.855731	0.105339	0.0309018	0.123164
0.931484	1.69039	-0.29135	0.538826	-0.56505	-1.02806		0.931484	0.271692	0.8502	0.107194	0.0310164	0.123932
0.931984	1.70612	-0.31662	0.553608	-0.55981	-1.02472		0.931984	0.274249	0.842686	0.109931	0.0316417	0.124316
0.932484	1.71661	-0.33855	0.560284	-0.56219	-1.02282		0.932484	0.275954	0.836165	0.111167	0.0313577	0.124535
0.932984	1.72043	-0.34332	0.556469	-0.57316	-1.01852		0.932984	0.276573	0.834746	0.110461	0.0300484	0.12503
0.933484	1.72281	-0.33617	0.551701	-0.59128	-1.019		0.933484	0.276961	0.836873	0.109578	0.0278858	0.124974
0.933984	1.72377	-0.33045	0.549316	-0.61083	-1.03235		0.933984	0.277116	0.838574	0.109136	0.0255526	0.123438
0.934484	1.72663	-0.33045	0.55027	-0.6299	-1.05572		0.934484	0.277581	0.838574	0.109313	0.0232766	0.12075
0.934984	1.72663	-0.3252	0.552654	-0.64468	-1.07861		0.934984	0.277581	0.840135	0.109754	0.0215126	0.118116
0.935484	1.72138	-0.3171	0.555515	-0.64421	-1.09053		0.935484	0.276729	0.842543	0.110284	0.0215687	0.116745
0.935984	1.72234	-0.31853	0.558853	-0.62513	-1.09529		0.935984	0.276884	0.842118	0.110902	0.0238459	0.116197
0.936484	1.73187	-0.32854	0.555038	-0.60225	-1.09386		0.936484	0.278433	0.839141	0.110196	0.0265766	0.116362
0.936984	1.74379	-0.33092	0.545502	-0.58603	-1.08147		0.936984	0.280371	0.838434	0.10843	0.0285124	0.117787
0.937484	1.75428	-0.3233	0.527382	-0.58365	-1.05667		0.937484	0.282076	0.8407	0.105075	0.0287965	0.12064
0.937984	1.76668	-0.31662	0.510693	-0.58842	-1.02711		0.937984	0.28409	0.842686	0.101984	0.0282272	0.124041
0.938484	1.78194	-0.31137	0.506878	-0.59605	-1.00374		0.938484	0.28657	0.844247	0.101278	0.0273165	0.12673
0.938984	1.791	-0.30804	0.514984	-0.6032	-0.99182		0.938984	0.288043	0.845237	0.102779	0.0264632	0.128102
0.939484	1.79195	-0.30661	0.536442	-0.60177	-0.98658		0.939484	0.288198	0.845663	0.106752	0.0266339	0.128704
0.939984	1.79434	-0.3171	0.55933	-0.58794	-0.98181		0.939984	0.288585	0.842543	0.110991	0.0282845	0.129253
0.940484	1.79195	-0.3252	0.586987	-0.56076	-0.98515		0.940484	0.288198	0.840135	0.116112	0.0315284	0.128869
0.940984	1.78623	-0.32234	0.60463	-0.53406	-0.99564		0.940984	0.287268	0.840985	0.119379	0.034715	0.127662
0.941484	1.77813	-0.31567	0.603199	-0.52261	-1.00851		0.941484	0.28595	0.842969	0.119114	0.0360815	0.126181
0.941984	1.76907	-0.31853	0.591278	-0.525	-1.00899		0.941984	0.284478	0.842118	0.116907	0.0357963	0.126126
0.942484	1.75905	-0.32139	0.587463	-0.52691	-1.00231		0.942484	0.28285	0.841268	0.1162	0.0355683	0.126895
0.942984	1.74522	-0.319	0.596523	-0.52452	-0.99516		0.942984	0.280603	0.841978	0.117878	0.0358536	0.127717
0.943484	1.74666	-0.32377	0.606537	-0.52452	-0.99087		0.943484	0.280836	0.84056	0.119732	0.0358536	0.128211
0.943984	1.75619	-0.33617	0.61512	-0.53072	-0.98944		0.943984	0.282386	0.836873	0.121322	0.0351136	0.128375
0.944484	1.76859	-0.34571	0.627041	-0.53024	-0.99373		0.944484	0.2844	0.834036	0.123529	0.0351709	0.127882
0.944984	1.77908	-0.33665	0.640392	-0.52404	-1.00231		0.944984	0.286105	0.83673	0.126001	0.0359108	0.126895
0.945484	1.79291	-0.32187	0.639915	-0.52309	-1.00803		0.945484	0.288353	0.841125	0.125913	0.0360242	0.126237
0.945984	1.81293	-0.31233	0.627995	-0.53072	-1.01471		0.945984	0.291607	0.843962	0.123706	0.0351136	0.125468
0.946484	1.82915	-0.2985	0.609875	-0.54026	-1.01709		0.946484	0.294242	0.848074	0.12035	0.033975	0.125194
0.946984	1.8425	-0.28086	0.593185	-0.5455	-1.01376		0.946984	0.296412	0.85332	0.11726	0.0333496	0.125577
0.947484	1.8549	-0.26512	0.576973	-0.54646	-0.99754		0.947484	0.298427	0.858	0.114258	0.033235	0.127443
0.947984	1.87063	-0.26131	0.555515	-0.5393	-0.97895		0.947984	0.300984	0.859133	0.110284	0.0340896	0.129582
0.948484	1.8816	-0.27084	0.54121	-0.52404	-0.97322		0.948484	0.302766	0.856299	0.107635	0.0359108	0.130242
0.948984	1.88351	-0.2737	0.537395	-0.5126	-0.97656		0.948984	0.303076	0.855449	0.106929	0.0372762	0.129857
0.949484	1.87302	-0.26846	0.544071	-0.51212	-0.98658		0.949484	0.301371	0.857007	0.108165	0.0373335	0.128704
0.949984	1.85919	-0.26178	0.552177	-0.51594	-0.99421		0.949984	0.299124	0.858994	0.109666	0.0368776	0.127827
0.950484	1.85394	-0.26131	0.56076	-0.52261	-1.00327		0.950484	0.298272	0.859133	0.111255	0.0360815	0.126784
0.950984	1.85156	-0.26131	0.577927	-0.54073	-1.01233		0.950984	0.297884	0.859133	0.114434	0.0339189	0.125742
0.951484	1.8549	-0.25272	0.596523	-0.5722	-1.01423		0.951484	0.298427	0.861688	0.117878	0.030163	0.125523
0.951984	1.86014	-0.24605	0.612259	-0.60272	-1.00422		0.951984	0.299279	0.863671	0.120792	0.0265205	0.126675
0.952484	1.87492	-0.2532	0.62418	-0.62513	-0.98419		0.952484	0.301681	0.861545	0.122999	0.0238459	0.128979
0.952984	1.89114	-0.26703	0.632763	-0.63896	-0.96846		0.952984	0.304316	0.857432	0.124589	0.0221953	0.130789
0.953484	1.90115	-0.27561	0.639915	-0.64516	-0.95892		0.953484	0.305944	0.854881	0.125913	0.0214553	0.131887
0.953984	1.91116	-0.27943	0.642776	-0.63658	-0.95224		0.953984	0.307571	0.853745	0.126443	0.0224793	0.132655
0.954484	1.9269	-0.28944	0.639915	-0.61369	-0.94748		0.954484	0.310128	0.850768	0.125913	0.0252112	0.133203
0.954984	1.95169	-0.29993	0.63467	-0.58603	-0.95415		0.954984	0.314158	0.847649	0.124942	0.0285124	0.132436
0.955484	1.9803	-0.29564	0.627518	-0.56076	-0.97036		0.955484	0.318807	0.848925	0.123617	0.0315284	0.130571
0.955984	2.01082	-0.28276	0.63467	-0.54264	-0.98181		0.955984	0.323767	0.852755	0.124942	0.033691	0.129253
0.956484	2.04849	-0.27132	0.649929	-0.53167	-0.98848		0.956484	0.329889	0.856157	0.127767	0.0350002	0.128486
0.956984	2.09093	-0.26369	0.668526	-0.52595	-0.98944		0.956984	0.336786	0.858426	0.131211	0.0356829	0.128375
0.957484	2.12812	-0.25129	0.679493	-0.52118	-0.98896		0.957484	0.34283	0.862113	0.133242	0.0362522	0.128431
0.957984	2.15054	-0.2346	0.677109	-0.51785	-0.98944		0.957984	0.346473	0.867076	0.1328	0.0366496	0.128375
0.958484	2.16198	-0.22745	0.666618	-0.51451	-0.99087		0.958484	0.348332	0.869202	0.130858	0.0370482	0.128211
0.958984	2.16818	-0.22745	0.649929	-0.50974	-0.99468		0.958984	0.34934	0.869202	0.127767	0.0376175	0.127773
0.959484	2.16484	-0.23556	0.6423	-0.50402	-0.9923		0.959484	0.348797	0.866791	0.126355	0.0383002	0.128046
0.959984	2.15387	-0.24557	0.640392	-0.50354	-0.98562		0.959984	0.347015	0.863814	0.126001	0.0383575	0.128815
0.960484	2.14481	-0.2532	0.645638	-0.50688	-0.97466		0.960484	0.345543	0.861545	0.126973	0.0379589	0.130076
0.960984	2.15101	-0.26274	0.658512	-0.51069	-0.9551		0.960984	0.34655	0.858708	0.129357	0.0375041	0.132326
0.961484	2.16293	-0.27752	0.675678	-0.51403	-0.93031		0.961484	0.348487	0.854313	0.132535	0.0371055	0.135178
0.961984	2.17581	-0.29373	0.692368	-0.52547	-0.90694		0.961984	0.35058	0.849493	0.135626	0.0357402	0.137867
0.962484	2.18487	-0.29993	0.692368	-0.54264	-0.90122		0.962484	0.352052	0.847649	0.135626	0.033691	0.138525
0.962984	2.1925	-0.29182	0.681877	-0.55599	-0.90933		0.962984	0.353292	0.850061	0.133683	0.0320977	0.137592
0.963484	2.19631	-0.28276	0.667095	-0.56648	-0.92173		0.963484	0.353912	0.852755	0.130946	0.0308457	0.136166
0.963984	2.1925	-0.26846	0.655651	-0.57411	-0.93317		0.963984	0.353292	0.857007	0.128827	0.0299351	0.134849
0.964484	2.18677	-0.24748	0.648975	-0.57554	-0.94652		0.964484	0.352362	0.863246	0.127591	0.0297644	0.133313
0.964984	2.17962	-0.21982	0.643253	-0.56076	-0.96178		0.964984	0.3512	0.871471	0.126531	0.0315284	0.131558
0.965484	2.18296	-0.19217	0.641823	-0.53787	-0.97084		0.965484	0.351742	0.879693	0.126266	0.0342603	0.130515
0.965984	2.19107	-0.17691	0.638962	-0.52595	-0.98228		0.965984	0.353059	0.884231	0.125737	0.0356829	0.129199
0.966484	2.20203	-0.16642	0.637531	-0.52595	-0.99421		0.966484	0.354842	0.88735	0.125472	0.0356829	0.127827
0.966984	2.20823	-0.16832	0.638962	-0.52309	-1.00374		0.966984	0.355849	0.886785	0.125737	0.0360242	0.12673
0.967484	2.21109	-0.17166	0.648022	-0.51832	-1.00327		0.967484	0.356314	0.885792	0.127414	0.0365935	0.126784
0.967984	2.2192	-0.17643	0.669003	-0.51689	-0.99421		0.967984	0.357632	0.884374	0.131299	0.0367642	0.127827
0.968484	2.22397	-0.18454	0.699043	-0.51737	-0.98133		0.968484	0.358407	0.881962	0.136862	0.0367069	0.129308
0.968984	2.22826	-0.19121	0.733376	-0.51498	-0.96846		0.968984	0.359104	0.879979	0.14322	0.0369921	0.130789
0.969484	2.22969	-0.20456	0.757694	-0.51403	-0.96273		0.969484	0.359336	0.876009	0.147723	0.0371055	0.131448
0.969984	2.2397	-0.21601	0.762939	-0.52691	-0.96893		0.969984	0.360964	0.872604	0.148694	0.0355683	0.130735
0.970484	2.26069	-0.22745	0.748158	-0.53883	-0.98372		0.970484	0.364373	0.869202	0.145957	0.0341457	0.129033
0.970984	2.2831	-0.24128	0.71764	-0.54693	-0.99945		0.970984	0.368016	0.86509	0.140306	0.033179	0.127224
0.971484	2.30217	-0.25463	0.682831	-0.56028	-1.01423		0.971484	0.371115	0.86112	0.13386	0.0315856	0.125523
0.971984	2.31028	-0.26655	0.658035	-0.5765	-1.02568		0.971984	0.372433	0.857575	0.129268	0.0296498	0.124206
0.972484	2.31028	-0.26989	0.65136	-0.58365	-1.02615		0.972484	0.372433	0.856582	0.128032	0.0287965	0.124152
0.972984	2.30551	-0.26894	0.659943	-0.5765	-1.01137		0.972984	0.371658	0.856864	0.129622	0.0296498	0.125852
0.973484	2.30169	-0.26464	0.669479	-0.5703	-0.98658		0.973484	0.371038	0.858143	0.131388	0.0303898	0.128704
0.973984	2.29645	-0.25797	0.669003	-0.57173	-0.9613		0.973984	0.370186	0.860127	0.131299	0.0302191	0.131613
0.974484	2.29025	-0.25368	0.662804	-0.56696	-0.93222		0.974484	0.369178	0.861402	0.130151	0.0307884	0.134959
0.974984	2.29645	-0.25511	0.655174	-0.54884	-0.90027		0.974984	0.370186	0.860977	0.128739	0.032951	0.138635
0.975484	2.32315	-0.26131	0.648975	-0.52023	-0.88358		0.975484	0.374525	0.859133	0.127591	0.0363656	0.140555
0.975984	2.35939	-0.26464	0.64373	-0.49162	-0.88739		0.975984	0.380415	0.858143	0.126619	0.0397801	0.140116
0.976484	2.38562	-0.27275	0.645161	-0.46682	-0.90313		0.976484	0.384677	0.855731	0.126884	0.04274	0.138306
0.976984	2.40231	-0.28706	0.65279	-0.44584	-0.91743		0.976984	0.387389	0.851476	0.128297	0.0452439	0.13666
0.977484	2.41709	-0.3047	0.656605	-0.42534	-0.93365		0.977484	0.389791	0.846231	0.129004	0.0476906	0.134794
0.977984	2.43139	-0.31328	0.657558	-0.40865	-0.95177		0.977984	0.392116	0.843679	0.12918	0.0496825	0.132709
0.978484	2.44093	-0.31281	0.66185	-0.40436	-0.95844		0.978484	0.393666	0.843819	0.129975	0.0501945	0.131942
0.978984	2.45237	-0.30899	0.669956	-0.41008	-0.95463		0.978984	0.395526	0.844955	0.131476	0.0495118	0.13238
0.979484	2.47097	-0.30327	0.673294	-0.41962	-0.95177		0.979484	0.398548	0.846656	0.132094	0.0483732	0.132709
0.979984	2.49529	-0.29182	0.67234	-0.42868	-0.95606		0.979984	0.4025	0.850061	0.131917	0.0472919	0.132216
0.980484	2.52199	-0.2718	0.676155	-0.4425	-0.96607		0.980484	0.40684	0.856014	0.132624	0.0456425	0.131064
0.980984	2.54679	-0.25082	0.680923	-0.45919	-0.97466		0.980984	0.410869	0.862253	0.133507	0.0436506	0.130076
0.981484	2.5692	-0.22793	0.680923	-0.47398	-0.97752		0.981484	0.414512	0.869059	0.133507	0.0418854	0.129747
0.981984	2.58684	-0.20409	0.672817	-0.48351	-0.97275		0.981984	0.417379	0.876149	0.132006	0.040748	0.130296
0.982484	2.60019	-0.18549	0.664234	-0.49114	-0.96416		0.982484	0.419549	0.88168	0.130416	0.0398374	0.131284
0.982984	2.61784	-0.18406	0.657558	-0.50163	-0.95463		0.982984	0.422416	0.882105	0.12918	0.0385854	0.13238
0.983484	2.64692	-0.19836	0.654221	-0.51451	-0.94318		0.983484	0.427143	0.877853	0.128562	0.0370482	0.133698
0.983984	2.6803	-0.21839	0.658512	-0.525	-0.93365		0.983984	0.432568	0.871896	0.129357	0.0357963	0.134794
0.984484	2.71082	-0.24509	0.664711	-0.53024	-0.93555		0.984484	0.437527	0.863957	0.130505	0.0351709	0.134576
0.984984	2.73037	-0.27418	0.676632	-0.53835	-0.94795		0.984984	0.440704	0.855306	0.132712	0.034203	0.133149
0.985484	2.74277	-0.29564	0.691891	-0.54836	-0.95797		0.985484	0.442719	0.848925	0.135538	0.0330083	0.131996
0.985984	2.74897	-0.29755	0.712872	-0.5517	-0.96178		0.985984	0.443727	0.848357	0.139423	0.0326097	0.131558
0.986484	2.75278	-0.28372	0.729084	-0.55075	-0.96369		0.986484	0.444347	0.852469	0.142425	0.032723	0.131338
0.986984	2.75755	-0.26464	0.727177	-0.55695	-0.96369		0.986984	0.445121	0.858143	0.142072	0.0319831	0.131338
0.987484	2.76089	-0.24796	0.716686	-0.56982	-0.95987		0.987484	0.445664	0.863103	0.140129	0.0304471	0.131777
0.987984	2.76947	-0.24128	0.703335	-0.57983	-0.95797		0.987984	0.447059	0.86509	0.137657	0.0292524	0.131996
0.988484	2.79284	-0.24605	0.689507	-0.57936	-0.9613		0.988484	0.450856	0.863671	0.135096	0.0293085	0.131613
0.988984	2.83098	-0.26178	0.670433	-0.57888	-0.96703		0.988984	0.457055	0.858994	0.131564	0.0293658	0.130954
0.989484	2.86913	-0.27514	0.659466	-0.57745	-0.96941		0.989484	0.463255	0.855021	0.129533	0.0295364	0.13068
0.989984	2.89679	-0.28181	0.668049	-0.57077	-0.97466		0.989984	0.46775	0.853037	0.131123	0.0303337	0.130076
0.990484	2.91967	-0.28849	0.683308	-0.56219	-0.97895		0.990484	0.471469	0.851051	0.133948	0.0313577	0.129582
0.990984	2.94781	-0.29325	0.688553	-0.55027	-0.97036		0.990984	0.476041	0.849636	0.13492	0.0327803	0.130571
0.991484	2.97213	-0.29993	0.685692	-0.53692	-0.9551		0.991484	0.479993	0.847649	0.13439	0.0343736	0.132326
0.991984	2.98977	-0.30375	0.68903	-0.5188	-0.94652		0.991984	0.482861	0.846513	0.135008	0.0365362	0.133313
0.992484	2.99645	-0.3109	0.694275	-0.49973	-0.95463		0.992484	0.483946	0.844387	0.135979	0.0388122	0.13238
0.992984	3.00455	-0.319	0.687599	-0.4859	-0.9675		0.992984	0.485263	0.841978	0.134743	0.0404628	0.1309
0.993484	3.01457	-0.31424	0.674725	-0.48208	-0.97752		0.993484	0.48689	0.843394	0.132359	0.0409187	0.129747
0.993984	3.02315	-0.30422	0.67091	-0.49067	-0.98944		0.993984	0.488285	0.846373	0.131653	0.0398935	0.128375
0.994484	3.03364	-0.28419	0.67997	-0.50592	-1.00231		0.994484	0.48999	0.85233	0.13333	0.0380734	0.126895
0.994984	3.03411	-0.2656	0.69046	-0.51641	-1.01089		0.994984	0.490068	0.857858	0.135273	0.0368215	0.125908
0.995484	3.03125	-0.24939	0.694275	-0.52547	-1.01423		0.995484	0.489603	0.862678	0.135979	0.0357402	0.125523
0.995984	3.02935	-0.2408	0.697136	-0.52691	-1.00994		0.995984	0.489293	0.865232	0.136509	0.0355683	0.126017
0.996484	3.03554	-0.24271	0.699043	-0.5188	-1.00756		0.996484	0.4903	0.864664	0.136862	0.0365362	0.126291
0.996984	3.0446	-0.24939	0.698566	-0.50449	-1.00756		0.996984	0.491772	0.862678	0.136774	0.0382441	0.126291
0.997484	3.05271	-0.26464	0.692368	-0.494	-1.00565		0.997484	0.49309	0.858143	0.135626	0.0394961	0.12651
0.997984	3.07369	-0.28038	0.67997	-0.49591	-1.00374		0.997984	0.4965	0.853463	0.13333	0.0392681	0.12673
0.998484	3.11136	-0.29182	0.667572	-0.50354	-0.99325		0.998484	0.502621	0.850061	0.131034	0.0383575	0.127937
0.998984	3.14951	-0.29945	0.65279	-0.51975	-0.9799		0.998984	0.508821	0.847792	0.128297	0.0364228	0.129473
0.999484	3.1743	-0.31042	0.636101	-0.54026	-0.9656		0.999484	0.512851	0.84453	0.125207	0.033975	0.131118
[truncated: 4,001 more rows]

## Sheet: Figure 2d
Data CtBP1 foci volume						Data CtBP2 foci volume
	WT	M1	M2	M1+2
	0	0	0	0			WT	M1	M2	M1+2
	0	0	0	0			0.649432	0.143227	0.112814	0.36
	1	0	0	0			1.37516	0.173978	0.100117	0.19
	1	0	0	0			0.343362	0.577893	0.100342	0.09
	1	0	0	0			0.434454	0.337617	0.159936	0.32
	2	0	0	0			1.79665	0.103398	0.626605	0.14
	2	0	0	0			1.17981	0.537728	0.141476	0.13
	2	0	0	0			0.066602	0.261996	0.978115	0.24
	2	0	0	0			0.480186	0.132746	0.062169	0.139856
	2	0	0	0			0.532313	0.058603	0.176884	0.635942
	2	0	0	0			1.33996	0.513703	0.050239	0.993403
	2	0	0	0			0.094072	0.138989	0.069232	0.209066
	2	0	0	0			4.36679	0.589004	0.055627	0.525574
	2	0	0	0			1.05688	0.386847	0.638967	0.615577
	3	0	0	0			1.72621	0.061382	0.151073	0.068429
	3	0	0	0			0.136024	0.260051	0.074316	0.838784
	3	0	0	0			0.041339	0.231399	0.478172	0.643507
	3	0	0	0			0.353398	0.130956	0.476663	0.049898
	3	0	0	0			0.650155	0.147204	0.353428	0.789124
	3	0	0	0			3.87744	0.115763	0.221214	0.756412
	3	0	0	0			0.056967	0.791743	0.194673	0.304143
	3	0	0	0			1.87701	0.592512	0.052329	0.075499
	3	0	0	0			1.25798	0.244828	0.3654	0.263381
	3	0	0	0			1.29942	0.307007	0.324452	0.140069
	3	0	0	0			1.58005	0.236863	0.0943	0.164247
	3	0	0	0			0.131906	0.472029	0.139993	0.04857
	3	0	0	0			0.595078	0.32194	0.273781	0.362814
	3	0	0	0			1.76	0.466167	0.069787	0.187205
	3	0	0	0			2.45685	0.360544	0.103385	0.087039
	3	0	0	0			0.195607	0.155851	0.131279	0.318141
	3	0	0	0			0.454745	0.327087	0.053329	0.140597
	3	0	0	0			0.165633	0.328795	0.116954	0.130096
	3	0	0	0			0.712577	0.422637	0.117962	0.242763
	3	0	0	0			0.101517	0.252027	0.086651	0.091655
	3	0	0	0			0.116498	0.200254	0.118923	0.103353
	3	0	0	0			0.744996	0.135558	0.160772	0.076538
	3	0	0	0			0.065593	0.198157	0.286606	0.17257
	3	0	0	0			0.073621	0.281401	0.157658	0.069487
	3	0	0	0			0.456308	0.056913	1.50574	0.149348
	3	0	0	0			2.8194		0.268954	0.112982
	3	0	0	0			0.848655		0.537295
	3	0	0	0			0.729653		0.690083
	3	0	0	0			0.354562		0.205708
	3	0	0	0			1.36948		0.14768
	3	0	0	0			0.690028		0.487882
	3	0	0	0			0.220623		0.131874
	4	0	0	0			0.386716		0.523037
	4	0	0	0			0.046124		0.35413
	4	0	0	0			0.198749		0.118545
	4	0	0	0			0.680697		0.178112
	4	0	0	0			0.058419		0.118016
	4	0	0	0			1.30552		0.121617
	4	0	0	0			0.829124		0.153076
	4	0	0	0			0.567927		0.266092
	4	0	0	0			1.27366		0.216462
	4	0	0	0			0.044468		1.40269
	4	0	0	0			0.319858		0.294362
	4	0	0	0			0.546495		0.518332
	4	0	0	0			0.576568		0.729203
	4	0	0	0			1.0493		0.268664
	5	0	0	0			0.546676		0.168676
	5	0	0	0			0.048444		0.524011
	5	0	0	0			0.906504		0.144532
	5	0	0	0			0.096673		0.515444
	5	1	0	0			0.90493		0.346918
	5	1	0	0			0.310708		0.049949
	5	1	1	0			0.126717		0.095557
	5	1	1	0			0.203442		0.202849
	5	1	1	0			0.591526		0.048828
	5	2	1	0			0.717899		0.706009
	5	2	1	0			0.267214		0.283054
	5	2	1	0			0.81771		0.137674
	5	2	1	0			1.10134		0.861467
	5	2	2	0			0.147757		0.773495
	5	2	2	0			0.802807		0.498945
	6	2	2	0			0.725219		0.291613
	6	2	2	0			0.750101		0.181644
	6	2	2	0			0.908863		0.138619
	6	2	2	0			0.370172		0.724555
	6	2	2	0			1.1575		0.271338
	6	2	3	0			1.38081		0.130242
	6	3	3	0			0.329877		0.200947
	6	3	3	0			0.362444		0.14794
	6	3	3	0			0.678814		0.057967
	6	3	3	0			0.123434		0.284828
	6	3	3	0			0.144494		0.165888
	6	3	3	0			0.800044
	6	3	3	0			0.36915
	7	3	3	0			0.091756
	7	3	3	0			0.271747
	7	3	3	0			0.199446
	7	3	3	0			0.085162
	7	3	3	0			0.291161
	7	3	3	2			0.116818
	8	3	3	2			0.740876
	8	3	4	2			0.459464
	9	3	4	3			0.048872
	9	4	4	3			0.081936
	11	4	8	3			1.48386
	11	4	9	6			0.896127
							1.6159
							0.120819
							1.17656
							1.26969
							1.38066
							0.151388
							0.831002
							1.63109
							1.84901
							1.31438
							0.043833
							1.14252
							1.41809
							0.045027
							0.115935
							0.061352
							0.713349
							0.178683
							0.051894
							0.708649
							0.17206
							0.042588
							0.884566
							0.712973
							1.14946
							0.25357
							0.261408
							0.222841
							0.049381
							1.4916
							0.148477
							0.199012
							2.34737
							0.848961
							0.257476
							0.106776
							0.331775
							0.211712
							0.46523
							0.400484
							0.698673
							0.05689
							0.75464
							1.85265
							0.132876
							0.170974
							0.08765
							1.3632
							0.307804
							0.572732
							0.06501
							0.676216
							0.256337
							0.147097

## Sheet: Figure 2g
WT	Δ11
5.06	5.05
5.25	5.17
5.43	5.08
5.38	5.03
5.64	5
4.8	5.04
5.12	5.1
5.33	5.06
4.92	5.11
5.06	4.98
5.01	5.13
5.01	5.17

## Sheet: Figure 4a
Origninal Western blots analysing relative RAI2 and CtBP1 protein concentrations

## Sheet: Figure 4c
relative CDKN1A gene expression
		PAR DMEM	KO DMEM	PAR H2O2	KO H2O2	PAR CPT	KO CPT
	Replicate 1	1	0.492238	3.71851	0.528573	2.33412	0.087119
	Replicate 2	1	0.741927	2.98677	0.616921	2.27633	0.429466
	Replicate 3	1	0.838561	3.05758	0.457036	3.32277	0.37825

## Sheet: Figure 4d
relative p21 protein concentration
		PAR DMEM	KO DMEM	PAR H2O2	KO H2O2	PAR CPT	KO CPT
	Replicate 1	1	0.079933	2.72777	0.062968	3.20596	0.105658
	Replicate 2	1	0.27051	2.29916	0.426145	6.73146	0.318034
	Replicate 3	1	0.175977	4.80653	0.102839	9.75906	0.260255

## Sheet: Figure 4e
relative qPCR ChIP values of CDKN1A promotor precipitation
		PAR CtBP	PAR IgG	KO CtBP	KO IgG
	Replicate 1	0.00827611	0.0189407	0.0411644	0.01477
	Replicate 2	0.00315348	0.01133	0.0169464	0.00495102
	Replicate 3	0.00564264	0.00654936	0.0396545	0.00651813
		PAR EZH2	PAR IgG	KO EZH2	KO IgG
	Replicate 1	0.026346	0.00334	0.027195	0.002892
	Replicate 2	0.039317	0.002719	0.05029	0.01215
	Replicate 3	0.045879	0.001795	0.038053	0.002632
		PAR H3K27me3	PAR IgG	KO H3K27me3	KO IgG
	Replicate 1	0.384458	0.0142224	2.31113	0.00582455
	Replicate 2	0.376704	0.00522588	3.51228	0.00215722
	Replicate 3	0.350965	0.0241305	2.95242	0.0175934

[truncated: 29 more sheets: Figure 4f, Figure 4g, Figure 5a, Figure 5b, Figure 5c, Figure 5d, Supplementary Figure 1a, Supplementary Figure 2a, Supplementary Figure 2b, Supplementary Figure 5d, Supplementary Figure 6a, Supplementary Figure 6b, Supplementary Figure 6c, Supplementary Figure 6d, Supplementary Figure 7a, Supplementary Figure 7c, Supplementary Figure 9a, Supplementary Figure 9d, Supplementary Figure 14a, Supplementary Figure 14b …]
